# Supplementary material for: Vitamin D receptor suppresses proliferation and metastasis in renal cell carcinoma cell lines via regulating the expression of the epithelial Ca2+ channel TRPV5
Source: PLoS One. 2018 Apr 16;13(4):e0195844. doi: 10.1371/journal.pone.0195844 (PMC5901920; doi:10.1371/journal.pone.0195844)
Supplement: S1 Fig — (ZIP) [file pone.0195844.s001.zip]

Archive with 13 entries (12 files):
- S1 Appendix/
- S1 Appendix/S1_Fig1A-RTPCR-VDR.tif
- S1 Appendix/S1_Fig1A-RTPCR-VDR.xlsx
- S1 Appendix/S1_Fig1A-WB-VDR.tif
- S1 Appendix/S1_Fig1A-WB-a┬-actin.tif
- S1 Appendix/S1_Fig1B-786-O-RTPCR-VDR.tif
- S1 Appendix/S1_Fig1B-786-O-RTPCR-VDR.xlsx
- S1 Appendix/S1_Fig1B-Caki-1-RTPCR-VDR.jpg
- S1 Appendix/S1_Fig1B-Caki-1-RTPCR-VDR.xlsx
- S1 Appendix/S1_Fig1C-WB-VDR.jpg
- S1 Appendix/S1_Fig1C-WB-VDR.tif
- S1 Appendix/S1_Fig1C-WB-a┬-actin.jpg
- S1 Appendix/S1_Fig1C-WB-a┬-actin.tif
