# Supplementary material for: Vitamin D receptor suppresses proliferation and metastasis in renal cell carcinoma cell lines via regulating the expression of the epithelial Ca2+ channel TRPV5
Source: PLoS One. 2018 Apr 16;13(4):e0195844. doi: 10.1371/journal.pone.0195844 (PMC5901920; doi:10.1371/journal.pone.0195844)
Supplement: S1 Fig — (ZIP) [file pone.0195844.s001.zip › S1 Appendix/S1_Fig1B-786-O-RTPCR-VDR.xlsx]

## Sheet: 0
	Data Set	Target	Sample	Ctrl	Relative Quantity	Relative Quantity SD	Corrected Relative Quantity SD	Relative Quantity SEM	Corrected Relative Quantity SEM	Unscaled Expression	Unscaled Expression SD	Corrected Unscaled Expression SD	Unscaled Expression SEM	Corrected Unscaled Expression SEM	Expression	Expression SD	Corrected Expression SD	Expression SEM	Corrected Expression SEM	Wells	Mean C(t)	C(t) SD	C(t) SEM
	1-SYBR	Actin	shCtrl		0.450819	0.0141465	0.0141465	0.00816749	0.00816749											3	12.5196	0.0452712	0.0261373
	1-SYBR	VDR	shCtrl		0.0162189	0.00108585	0.00108585	0.000626916	0.000626916	0.0359765	0.00266006	0.00266006	0.00153579	0.00153579	0.0359765	0.00266006	0.00266006	0.00153579	0.00153579	3	27.2539	0.0965881	0.0557652
	1-SYBR	Actin	shVDR		0.465075	0.0394364	0.0394364	0.0278857	0.0278857											2	12.4747	0.122334	0.0865034
	1-SYBR	VDR	shVDR		0.00343709	6.69798e-05	6.69798e-05	3.86708e-05	3.86708e-05	0.00739039	0.000643009	0.000643009	0.000371242	0.000371242	0.00739039	0.000643009	0.000643009	0.000371242	0.000371242	3	29.4923	0.0281143	0.0162318
	1-SYBR	Actin	leCtrl		1	0.0665504	0.0665504	0.0384229	0.0384229											3	11.3702	0.0960119	0.0554325
	1-SYBR	VDR	leCtrl		0.0245865	0.00319214	0.00319214	0.00184298	0.00184298	0.0245865	0.00358707	0.00358707	0.002071	0.002071	0.0245865	0.00358707	0.00358707	0.002071	0.002071	3	26.6537	0.18731	0.108143
	1-SYBR	Actin	leVDR		0.588567	0.00375411	0.00375411	0.00216744	0.00216744											3	12.1349	0.00920209	0.00531283
	1-SYBR	VDR	leVDR		1	0.0432537	0.0432537	0.0249725	0.0249725	1.69904	0.0742847	0.0742847	0.0428883	0.0428883	1.69904	0.0742847	0.0742847	0.0428883	0.0428883	3	21.3077	0.0624019	0.0360277
