# Supplementary material for: Vitamin D receptor suppresses proliferation and metastasis in renal cell carcinoma cell lines via regulating the expression of the epithelial Ca2+ channel TRPV5
Source: PLoS One. 2018 Apr 16;13(4):e0195844. doi: 10.1371/journal.pone.0195844 (PMC5901920; doi:10.1371/journal.pone.0195844)
Supplement: S2 Fig — (ZIP) [file pone.0195844.s002.zip]

Archive with 59 entries (58 files):
- S2 Appendix/
- S2 Appendix/S2_Fig2A-MTT-786O-leVDR vs leCtrl.tif
- S2 Appendix/S2_Fig2A-MTT-786O-leVDR vs leCtrl.xlsx
- S2 Appendix/S2_Fig2A-MTT-786O-shVDR vs shCtrl.tif
- S2 Appendix/S2_Fig2A-MTT-786O-shVDR vs shCtrl.xlsx
- S2 Appendix/S2_Fig2A-MTT-caki-1-leVDR vs leCtrl.tif
- S2 Appendix/S2_Fig2A-MTT-caki-1-leVDR vs leCtrl.xlsx
- S2 Appendix/S2_Fig2A-MTT-caki-1-shVDR vs shCtrl.tif
- S2 Appendix/S2_Fig2A-MTT-caki-1-shVDR vs shCtrl.xlsx
- S2 Appendix/S2_Fig2B-Mig-786O leCtrl í┴100.tif
- S2 Appendix/S2_Fig2B-Mig-786O leCtrl í┴200 (1).jpg
- S2 Appendix/S2_Fig2B-Mig-786O leCtrl í┴200 (2).jpg
- S2 Appendix/S2_Fig2B-Mig-786O leCtrl í┴200 (3).jpg
- S2 Appendix/S2_Fig2B-Mig-786O leCtrl í┴200 (4).jpg
- S2 Appendix/S2_Fig2B-Mig-786O leVDR í┴100.tif
- S2 Appendix/S2_Fig2B-Mig-786O leVDRí┴200 (1).jpg
- S2 Appendix/S2_Fig2B-Mig-786O leVDRí┴200 (2).jpg
- S2 Appendix/S2_Fig2B-Mig-786O leVDRí┴200 (3).jpg
- S2 Appendix/S2_Fig2B-Mig-786O leVDRí┴200 (4).jpg
- S2 Appendix/S2_Fig2B-Mig-786O leVDRí┴200 (5).jpg
- S2 Appendix/S2_Fig2B-Mig-786O shCtrl í┴100.tif
- S2 Appendix/S2_Fig2B-Mig-786O shCtrl í┴200 (1).jpg
- S2 Appendix/S2_Fig2B-Mig-786O shCtrl í┴200 (2).jpg
- S2 Appendix/S2_Fig2B-Mig-786O shCtrl í┴200 (3).jpg
- S2 Appendix/S2_Fig2B-Mig-786O shCtrl í┴200 (4).jpg
- S2 Appendix/S2_Fig2B-Mig-786O shVDR í┴100.tif
- S2 Appendix/S2_Fig2B-Mig-786O shVDR í┴200 (1).jpg
- S2 Appendix/S2_Fig2B-Mig-786O shVDR í┴200 (2).jpg
- S2 Appendix/S2_Fig2B-Mig-786O shVDR í┴200 (3).jpg
- S2 Appendix/S2_Fig2B-Mig-leVDR vs leCtrl RTPCR.tif
- S2 Appendix/S2_Fig2B-Mig-shVDR vs shCtrl RTPCR.tif
- S2 Appendix/S2_Fig2c-Inv-786O leCtrl í┴100.tif
- S2 Appendix/S2_Fig2c-Inv-786O leCtrl í┴200 (1).jpg
- S2 Appendix/S2_Fig2c-Inv-786O leCtrl í┴200 (2).jpg
- S2 Appendix/S2_Fig2c-Inv-786O leCtrl í┴200 (3).jpg
- S2 Appendix/S2_Fig2c-Inv-786O leCtrl í┴200 (4).jpg
- S2 Appendix/S2_Fig2c-Inv-786O leCtrl í┴200 (5).jpg
- S2 Appendix/S2_Fig2c-Inv-786O leCtrl í┴200 (6).jpg
- S2 Appendix/S2_Fig2c-Inv-786O leVDR í┴100.tif
- S2 Appendix/S2_Fig2c-Inv-786O leVDR í┴200 (1).jpg
- S2 Appendix/S2_Fig2c-Inv-786O leVDR í┴200 (2).jpg
- S2 Appendix/S2_Fig2c-Inv-786O leVDR í┴200 (3).jpg
- S2 Appendix/S2_Fig2c-Inv-786O leVDR í┴200 (4).jpg
- S2 Appendix/S2_Fig2c-Inv-786O leVDR í┴200 (5).jpg
- S2 Appendix/S2_Fig2c-Inv-786O shCtrl í┴100.tif
- S2 Appendix/S2_Fig2c-Inv-786O shCtrl í┴200 (1).jpg
- S2 Appendix/S2_Fig2c-Inv-786O shCtrl í┴200 (2).jpg
- S2 Appendix/S2_Fig2c-Inv-786O shCtrl í┴200 (3).jpg
- S2 Appendix/S2_Fig2c-Inv-786O shCtrl í┴200 (4).jpg
- S2 Appendix/S2_Fig2c-Inv-786O shCtrl í┴200 (5).jpg
- S2 Appendix/S2_Fig2c-Inv-786O shVDR í┴100.tif
- S2 Appendix/S2_Fig2c-Inv-786O shVDR í┴200 (1).jpg
- S2 Appendix/S2_Fig2c-Inv-786O shVDR í┴200 (2).jpg
- S2 Appendix/S2_Fig2c-Inv-786O shVDR í┴200 (3).jpg
- S2 Appendix/S2_Fig2c-Inv-786O shVDR í┴200 (4).jpg
- S2 Appendix/S2_Fig2c-Inv-786O shVDR í┴200 (5).jpg
- S2 Appendix/S2_Fig2c-Inv-786O shVDR í┴200 (6).jpg
- S2 Appendix/S2_Fig2C-Inv-leVDR vs leCtrl RTPCR.tif
- S2 Appendix/S2_Fig2C-Inv-shVDR vs shCtrl RTPCR.tif
