# Supplementary material for: Vitamin D receptor suppresses proliferation and metastasis in renal cell carcinoma cell lines via regulating the expression of the epithelial Ca2+ channel TRPV5
Source: PLoS One. 2018 Apr 16;13(4):e0195844. doi: 10.1371/journal.pone.0195844 (PMC5901920; doi:10.1371/journal.pone.0195844)
Supplement: S2 Fig — (ZIP) [file pone.0195844.s002.zip › S2 Appendix/S2_Fig2A-MTT-786O-leVDR vs leCtrl.xlsx]

## Sheet: Sheet1
																			0.3	0.3	0.3	0.3	0.3
																			0.596	0.609	0.616	0.603	0.608
																			0.801	0.876	0.826	0.853	0.867
																			1.076	1.131	1.143	1.076	1.103
																			1.598	1.664	1.666	1.684	1.658
																			0.3	0.3	0.3	0.3	0.3
																			0.431	0.438	0.447	0.451	0.44
																			0.625	0.618	0.662	0.647	0.639
																			0.926	0.931	0.932	0.952	0.955
																			1.366	1.505	1.427	1.444	1.425
									2000
									LE-null	0.2	0.2	0.2	0.2	0.2		LE-VDR	0.2	0.2	0.2	0.2	0.2
									1	0.328	0.335	0.347	0.35	0.266			0.308	0.296	0.285	0.27	0.245
									2	0.671	0.652	0.637	0.649	0.618			0.499	0.512	0.492	0.51	0.503
									3	0.925	0.938	0.966	0.959	0.903			0.628	0.638	0.66	0.704	0.656
									4	1.54	1.564	1.419	1.507	1.413			1.059	1.042	1.067	1.086	1.093
