# Supplementary material for: Vitamin D receptor suppresses proliferation and metastasis in renal cell carcinoma cell lines via regulating the expression of the epithelial Ca2+ channel TRPV5
Source: PLoS One. 2018 Apr 16;13(4):e0195844. doi: 10.1371/journal.pone.0195844 (PMC5901920; doi:10.1371/journal.pone.0195844)
Supplement: S2 Fig — (ZIP) [file pone.0195844.s002.zip › S2 Appendix/S2_Fig2A-MTT-786O-shVDR vs shCtrl.xlsx]

## Sheet: Sheet1
sh-ctrl							sh-VDR
10H	0.31	0.287	0.283	0.3	0.284		10H	0.312	0.328	0.305	0.318	0.318
24H	0.424	0.413	0.4	0.389	0.405		24H	0.476	0.473	0.451	0.452	0.465
48H	0.613	0.605	0.637	0.588	0.536		48H	0.679	0.656	0.771	0.748	0.76
72H	1.031	1.028	1.026	0.978	0.893		72H	1.163	1.208	1.144	1.069	1.1
96H	1.325	1.326	1.34	1.325	1.339		96H	1.528	1.45	1.504	1.539	1.505
120H							120H
Le-ctrl							Le-VDR
10H	0.313	0.31	0.302	0.303	0.302		10H	0.302	0.289	0.295	0.296	0.289
24H	0.426	0.435	0.42	0.404	0.425		24H	0.383	0.35	0.34	0.352	0.345
48H	0.751	0.722	0.719	0.655	0.685		48H	0.667	0.652	0.661	0.641	0.628
72H	1.099	1.136	1.083	1.166	1.192		72H	1.049	1.088	1.065	1.066	1.03
96H	1.535	1.349	1.422	1.456	1.355		96H	1.439	1.28	1.3	1.268	1.281
