# Supplementary material for: Vitamin D receptor suppresses proliferation and metastasis in renal cell carcinoma cell lines via regulating the expression of the epithelial Ca2+ channel TRPV5
Source: PLoS One. 2018 Apr 16;13(4):e0195844. doi: 10.1371/journal.pone.0195844 (PMC5901920; doi:10.1371/journal.pone.0195844)
Supplement: S2 Fig — (ZIP) [file pone.0195844.s002.zip › S2 Appendix/S2_Fig2A-MTT-caki-1-leVDR vs leCtrl.xlsx]

## Sheet: Sheet1
le-ctrl							le-vdr
8H	0.21	0.203	0.209	0.209	0.208		8H	0.208	0.211	0.213	0.208	0.21
24H	0.319	0.325	0.324	0.354	0.348		24H	0.289	0.3	0.289	0.275	0.279
48H	0.586	0.633	0.577	0.598	0.602		48H	0.502	0.512	0.499	0.498	0.508
72H	0.792	0.825	0.829	0.823	0.816		72H	0.713	0.718	0.702	0.689	0.657
96H	1.153	1.138	1.153	1.181	1.173		96H	0.901	0.915	0.921	0.917	0.897
