# Supplementary material for: Vitamin D receptor suppresses proliferation and metastasis in renal cell carcinoma cell lines via regulating the expression of the epithelial Ca2+ channel TRPV5
Source: PLoS One. 2018 Apr 16;13(4):e0195844. doi: 10.1371/journal.pone.0195844 (PMC5901920; doi:10.1371/journal.pone.0195844)
Supplement: S2 Fig — (ZIP) [file pone.0195844.s002.zip › S2 Appendix/S2_Fig2A-MTT-caki-1-shVDR vs shCtrl.xlsx]

## Sheet: Sheet1
3000
sh-ctrl							sh-VDR
8H	0.21	0.202	0.209	0.222	0.21		8H	0.212	0.233	0.218	0.222	0.209
24H	0.284	0.279	0.281	0.263	0.262		24H	0.323	0.317	0.313	0.296	0.308
48H	0.534	0.56	0.508	0.496	0.509		48H	0.59	0.628	0.619	0.591	0.586
72H	0.62	0.625	0.658	0.632	0.611		72H	0.768	0.798	0.776	0.796	0.751
96H	0.865	0.842	0.902	0.865	0.796		96H	1.092	1.086	1.056	1.086	1.102
le-ctrl							le-vdr
8H	0.21	0.203	0.209	0.209	0.208		8H	0.208	0.211	0.213	0.208	0.21
24H	0.319	0.308	0.314	0.296	0.308		24H	0.289	0.3	0.289	0.275	0.279
48H	0.586	0.633	0.577	0.598	0.602		48H	0.578	0.563	0.577	0.562	0.517
72H	0.792	0.825	0.829	0.823	0.816		72H	0.713	0.718	0.752	0.727	0.657
96H	1.153	1.138	1.153	1.181	1.173		96H	0.901	0.975	1.071	1.046	1.042
