# Supplementary material for: Vitamin D receptor suppresses proliferation and metastasis in renal cell carcinoma cell lines via regulating the expression of the epithelial Ca2+ channel TRPV5
Source: PLoS One. 2018 Apr 16;13(4):e0195844. doi: 10.1371/journal.pone.0195844 (PMC5901920; doi:10.1371/journal.pone.0195844)
Supplement: S3 Fig — (ZIP) [file pone.0195844.s003.zip]

Archive with 13 entries (12 files):
- S3 Appendix/
- S3 Appendix/FSC-H,_SSC-H_subset leCtrl-1.PNG
- S3 Appendix/FSC-H,_SSC-H_subset leCtrl-2.PNG
- S3 Appendix/FSC-H,_SSC-H_subset leCtrl-3.PNG
- S3 Appendix/FSC-H,_SSC-H_subset leVDR -1.PNG
- S3 Appendix/FSC-H,_SSC-H_subset leVDR-2.PNG
- S3 Appendix/FSC-H,_SSC-H_subset leVDR-3.PNG
- S3 Appendix/FSC-H,_SSC-H_subset shCtrl-1.PNG
- S3 Appendix/FSC-H,_SSC-H_subset shCtrl-2.PNG
- S3 Appendix/FSC-H,_SSC-H_subset shCtrl-3.PNG
- S3 Appendix/FSC-H,_SSC-H_subset shVDR-1.PNG
- S3 Appendix/FSC-H,_SSC-H_subset shVDR-2.PNG
- S3 Appendix/FSC-H,_SSC-H_subset shVDR-3.PNG
