# Supplementary material for: Vitamin D receptor suppresses proliferation and metastasis in renal cell carcinoma cell lines via regulating the expression of the epithelial Ca2+ channel TRPV5
Source: PLoS One. 2018 Apr 16;13(4):e0195844. doi: 10.1371/journal.pone.0195844 (PMC5901920; doi:10.1371/journal.pone.0195844)
Supplement: S4 Fig — (ZIP) [file pone.0195844.s004.zip]

Archive with 11 entries (10 files):
- S4_Fig4_File/
- S4_Fig4_File/S4_Fig4A-RTPCR-Caki-1.jpg
- S4_Fig4_File/S4_Fig4A-RTPCR-Caki-1.xlsx
- S4_Fig4_File/S4_Fig4B-WB-TRPV5 (2).tif
- S4_Fig4_File/S4_Fig4B-WB-TRPV5.tif
- S4_Fig4_File/S4_Fig4B-WB-VDR (2).tif
- S4_Fig4_File/S4_Fig4B-WB-VDR (3).tif
- S4_Fig4_File/S4_Fig4B-WB-VDR.tif
- S4_Fig4_File/S4_Fig4B-WB-a┬-actin.jpg
- S4_Fig4_File/S4_RTPCR-Caki-1.tif
- S4_Fig4_File/S4_RTPCR-caki-1-2.xlsx
