# Supplementary material for: Vitamin D receptor suppresses proliferation and metastasis in renal cell carcinoma cell lines via regulating the expression of the epithelial Ca2+ channel TRPV5
Source: PLoS One. 2018 Apr 16;13(4):e0195844. doi: 10.1371/journal.pone.0195844 (PMC5901920; doi:10.1371/journal.pone.0195844)
Supplement: S5 Fig — (ZIP) [file pone.0195844.s005.zip]

Archive with 49 entries (48 files):
- S5_Fig5_File/
- S5_Fig5_File/S5_Fig5A-RTPCR.tif
- S5_Fig5_File/S5_Fig5A-RTPCR.xlsx
- S5_Fig5_File/S5_Fig5A-WB-TRPV5.jpg
- S5_Fig5_File/S5_Fig5A-WB-a┬-actin (2).jpg
- S5_Fig5_File/S5_Fig5A-WB-a┬-actin.jpg
- S5_Fig5_File/S5_Fig5B.tif
- S5_Fig5_File/S5_Fig5B.xls
- S5_Fig5_File/S5_Fig5C_RT-PCR.tif
- S5_Fig5_File/S5_Fig5C_shCtrl í┴100.jpg
- S5_Fig5_File/S5_Fig5C_shCtrl í┴200 (1).jpg
- S5_Fig5_File/S5_Fig5C_shCtrl í┴200 (2).jpg
- S5_Fig5_File/S5_Fig5C_shCtrl í┴200 (3).jpg
- S5_Fig5_File/S5_Fig5C_shCtrl í┴200 (4).jpg
- S5_Fig5_File/S5_Fig5C_shVDR í┴100.jpg
- S5_Fig5_File/S5_Fig5C_shVDR í┴200 (1).jpg
- S5_Fig5_File/S5_Fig5C_shVDR í┴200 (2).jpg
- S5_Fig5_File/S5_Fig5C_shVDR í┴200 (3).jpg
- S5_Fig5_File/S5_Fig5C_shVDR í┴200 (4).jpg
- S5_Fig5_File/S5_Fig5C_shVDR+TRPV5 í┴100.jpg
- S5_Fig5_File/S5_Fig5C_shVDR+TRPV5 í┴200 (1).jpg
- S5_Fig5_File/S5_Fig5C_shVDR+TRPV5 í┴200 (2).jpg
- S5_Fig5_File/S5_Fig5C_shVDR+TRPV5 í┴200 (3).jpg
- S5_Fig5_File/S5_Fig5C_shVDR+TRPV5 í┴200 (4).jpg
- S5_Fig5_File/S5_Fig5C_shVDR+TRPV5 í┴200 (5).jpg
- S5_Fig5_File/S5_Fig5D_RT-PCR.tif
- S5_Fig5_File/S5_Fig5D_shCtrl í┴100.jpg
- S5_Fig5_File/S5_Fig5D_shCtrl í┴200 (1).jpg
- S5_Fig5_File/S5_Fig5D_shCtrl í┴200 (2).jpg
- S5_Fig5_File/S5_Fig5D_shCtrl í┴200 (3).jpg
- S5_Fig5_File/S5_Fig5D_shCtrl í┴200 (4).jpg
- S5_Fig5_File/S5_Fig5D_shCtrl í┴200 (5).jpg
- S5_Fig5_File/S5_Fig5D_shVDR í┴100.jpg
- S5_Fig5_File/S5_Fig5D_shVDR í┴200 (1).jpg
- S5_Fig5_File/S5_Fig5D_shVDR í┴200 (2).jpg
- S5_Fig5_File/S5_Fig5D_shVDR í┴200 (3).jpg
- S5_Fig5_File/S5_Fig5D_shVDR í┴200 (4).jpg
- S5_Fig5_File/S5_Fig5D_shVDR í┴200 (5).jpg
- S5_Fig5_File/S5_Fig5D_shVDR+TRPV5 í┴100.jpg
- S5_Fig5_File/S5_Fig5D_shVDR+TRPV5 í┴200 (1).jpg
- S5_Fig5_File/S5_Fig5D_shVDR+TRPV5 í┴200 (2).jpg
- S5_Fig5_File/S5_Fig5D_shVDR+TRPV5 í┴200 (3).jpg
- S5_Fig5_File/S5_Fig5D_shVDR+TRPV5 í┴200 (4).jpg
- S5_Fig5_File/S5_Fig5D_shVDR+TRPV5 í┴200 (5).jpg
- S5_Fig5_File/S5_RT-PCR (1).xlsx
- S5_Fig5_File/S5_RT-PCR (2).xlsx
- S5_Fig5_File/S5_RT-PCR.tif
- S5_Fig5_File/S5_WB_TRPV5_shV+T.jpg
- S5_Fig5_File/S5_WB_a┬-actin_shV+T.jpg
