# Supplementary material for: Vitamin D receptor suppresses proliferation and metastasis in renal cell carcinoma cell lines via regulating the expression of the epithelial Ca2+ channel TRPV5
Source: PLoS One. 2018 Apr 16;13(4):e0195844. doi: 10.1371/journal.pone.0195844 (PMC5901920; doi:10.1371/journal.pone.0195844)
Supplement: S5 Fig — (ZIP) [file pone.0195844.s005.zip › S5_Fig5_File/S5_Fig5B.xls]

## Sheet: Sheet1
CAKI-1	3000
							shC+shC		8H	0.281	0.287	0.296	0.278	0.275
									24	0.35	0.328	0.335	0.319	0.319
									48	0.517	0.528	0.516	0.535	0.517
									72	0.715	0.705	0.702	0.698	0.71
									96	0.905	0.935	0.925	0.918	0.926
							shVDR+shC			0.304	0.301	0.299	0.28	0.292
										0.395	0.396	0.384	0.385	0.387
										0.596	0.623	0.616	0.604	0.565
										0.825	0.831	0.829	0.835	0.835
										1.146	1.165	1.185	1.136	1.234
							shVDR+shT			0.278	0.272	0.271	0.262	0.257
										0.354	0.363	0.342	0.342	0.35
										0.533	0.546	0.526	0.532	0.524
										0.735	0.75	0.751	0.716	0.718
										0.995	0.958	0.926	0.932	1.012
