# Supplementary material for: Vitamin D receptor suppresses proliferation and metastasis in renal cell carcinoma cell lines via regulating the expression of the epithelial Ca2+ channel TRPV5
Source: PLoS One. 2018 Apr 16;13(4):e0195844. doi: 10.1371/journal.pone.0195844 (PMC5901920; doi:10.1371/journal.pone.0195844)
Supplement: S6 Fig — (ZIP) [file pone.0195844.s006.zip]

Archive with 10 entries (9 files):
- S6_Fig6_File/
- S6_Fig6_File/Caki1lenull_vs_Caki1leVDR.pvalue_0.01.merge.Diff.xls
- S6_Fig6_File/caki-1leVDR.pvalue_0.05.allSigGene.BP.barplot.pdf
- S6_Fig6_File/caki-1leVDR.pvalue_0.05.allSigGene.KEGG.barplot.pdf
- S6_Fig6_File/Caki1shctrl_vs_Caki1shVDR.pvalue_0.01.merge.Diff.xls
- S6_Fig6_File/Caki1shVDR.pvalue_0.05.allSigGene.KEGG.barplot.pdf
- S6_Fig6_File/leVDR  DOWN.xltx
- S6_Fig6_File/leVDR UP.xls
- S6_Fig6_File/shVDR  UP.xltx
- S6_Fig6_File/shVDR DOWN.xls
