# Supplementary material for: Vitamin D receptor suppresses proliferation and metastasis in renal cell carcinoma cell lines via regulating the expression of the epithelial Ca2+ channel TRPV5
Source: PLoS One. 2018 Apr 16;13(4):e0195844. doi: 10.1371/journal.pone.0195844 (PMC5901920; doi:10.1371/journal.pone.0195844)
Supplement: S6 Fig — (ZIP) [file pone.0195844.s006.zip › S6_Fig6_File/Caki1lenull_vs_Caki1leVDR.pvalue_0.01.merge.Diff.xls]

id	baseMean	baseMeanA	baseMeanB	foldChange	log2FoldChange	pval	padj	Direction
ENSG00000065923	1083.36211778928	1486.2435870341	680.480648544452	0.457852706299911	-1.12704454474897	0.00306171620419662	0.400898457116211	down
ENSG00000072571	728.714330173354	979.70750737146	477.721152975248	0.487616099071207	-1.03618233630665	0.00851333127313734	0.752768308823728	down
ENSG00000099194	8383.15453493746	11628.0867309383	5138.22233893667	0.441880290182706	-1.17827251294344	0.002838704699576	0.377416333488654	down
ENSG00000103260	227.145583410292	332.635469479061	121.655697341523	0.36573278710189	-1.45113812812334	0.00289224417237303	0.382316700623834	down
ENSG00000104408	4807.33422771211	6547.56018342371	3067.1082720005	0.468435292853882	-1.09407831941728	0.00361255299504999	0.443903049480954	down
ENSG00000105963	199.451603527669	287.138216814752	111.764990240586	0.389237599510104	-1.36127701681683	0.00669715298602374	0.642975325007877	down
ENSG00000109452	1081.96642912059	1448.83473484345	715.098123397731	0.493567766012318	-1.01867991703837	0.00730512763364594	0.668521348095857	down
ENSG00000111319	232.7393277596	346.790170307958	118.688485211242	0.342248700722525	-1.54688303029163	0.00144948788426553	0.235636313011687	down
ENSG00000115008	1718.38947236765	2491.22734588574	945.551598849559	0.379552512704687	-1.39762859244149	0.000184529339824366	0.0468901593322635	down
ENSG00000116833	46.3544472797238	78.8619046181361	13.8469899413115	0.175585284280936	-2.50975615653198	0.00156031081179557	0.249012285836131	down
ENSG00000117115	83.2028260679917	147.613308644204	18.7923434917799	0.127307921381775	-2.97360590516377	1.81360694862065e-05	0.00765605397842714	down
ENSG00000117228	168.328845183388	244.674114328063	91.9835760387123	0.375943226733741	-1.4114132858939	0.00727216763238532	0.667840152429547	down
ENSG00000117407	300.57858879747	491.37032877454	109.786848820399	0.223429951690821	-2.16210549698301	4.0645702022883e-06	0.00236404435343315	down
ENSG00000117472	43.8378118062632	74.8177043813086	12.8579192312178	0.171856639247944	-2.5407225072152	0.00166160403676187	0.261982906350412	down
ENSG00000123892	205.473945184684	295.226617288407	115.721273080961	0.39197438951757	-1.35116869902395	0.00667063238349575	0.642975325007877	down
ENSG00000125089	195.484331012738	286.127166755545	104.84149526993	0.366415732063297	-1.44844664799602	0.00420150248788218	0.488737442734846	down
ENSG00000125148	7052.54671897388	10189.3624966869	3915.73094126088	0.384295969697231	-1.37971024866699	0.00039994913629337	0.0905747077883762	down
ENSG00000125347	1293.92428229367	1931.10561308513	656.742951502204	0.340086501251992	-1.55602635130352	4.30162427657552e-05	0.0163168713320016	down
ENSG00000125538	1074.68027488957	1779.4481042041	369.912445575036	0.207880434782609	-2.26617411336436	9.72962834156835e-09	1.06105651076612e-05	down
ENSG00000127824	1711.37806000054	2301.14993475484	1121.60618524623	0.487411171391457	-1.03678877709169	0.0051537394128481	0.544063866276812	down
ENSG00000129451	133.458607815307	221.419962966305	45.4972526643093	0.205479452054794	-2.2829339632715	8.61091622901172e-05	0.0278238901804844	down
ENSG00000132589	1457.98913374909	2010.97856776247	904.999699735718	0.450029510131812	-1.15190848738968	0.00206882034348997	0.307546459186856	down
ENSG00000134955	770.09045487894	1055.53626181198	484.644647945903	0.459145427286357	-1.12297691729465	0.00419836552277337	0.488737442734846	down
ENSG00000135318	343.84493752679	513.613430077092	174.076444976488	0.338925025676138	-1.56096192786221	0.000460651231161816	0.098380452629661	down
ENSG00000135842	466.236943063604	672.348289372571	260.125596754638	0.386891140895718	-1.37000040082359	0.00112359114150469	0.200052727527906	down
ENSG00000136869	80.9829118075592	125.370207341652	36.5956162734662	0.291900420757363	-1.77645180448526	0.00653360922229588	0.635703175372305	down
ENSG00000137309	8521.21781639198	12682.611942691	4359.82369009294	0.343763864241349	-1.54051019527139	0.000113492348394277	0.0345399445874815	down
ENSG00000137831	481.930198330424	660.215688662088	303.64470799876	0.459917437911978	-1.12055319590359	0.00704766097236474	0.656868077351013	down
ENSG00000137962	393.30946270603	560.121732800608	226.497192611453	0.404371370271543	-1.30624723767958	0.0024609565462493	0.342609657898845	down
ENSG00000141526	2943.17771202577	4294.9406515108	1591.41477254073	0.370532424465733	-1.43232829980805	0.000119108067352174	0.0358323614575685	down
ENSG00000148346	13905.0264126449	23993.2289550383	3816.82387025151	0.159079208446849	-2.65218280623763	2.18928126263157e-09	2.72857421365981e-06	down
ENSG00000153292	263.257654003268	379.143772202578	147.371535803958	0.388695652173913	-1.36328712464842	0.00365069048815255	0.446493094142134	down
ENSG00000154310	334.119075544202	483.281928300886	184.956222787518	0.382708750227397	-1.38568120782045	0.00187894133995057	0.286619840737756	down
ENSG00000156711	830.269912750862	1132.3760663117	528.163759190025	0.466420807453416	-1.10029594498475	0.00468723902753296	0.516333945326197	down
ENSG00000156804	1159.16889288068	1544.8844904681	773.453295293258	0.50065445026178	-0.998112890455735	0.00823256074441522	0.730409533435863	down
ENSG00000162433	857.897954586145	1262.80152394939	452.994385222906	0.358721760016709	-1.47906283323835	0.000159250758007103	0.042634014853956	down
ENSG00000162511	493.403418567511	760.309644523569	226.497192611453	0.297901248843663	-1.74709392330803	3.49802059467752e-05	0.0134637783859551	down
ENSG00000162599	385.759556285649	547.989132090125	223.529980481172	0.407909513877747	-1.29367893866602	0.00279158469573094	0.376615768493713	down
ENSG00000163220	26848.818960848	39127.637291306	14570.00063039	0.37237108190091	-1.42518705641085	0.00331315355825266	0.4261214246626	down
ENSG00000164308	657.732022212298	909.945053286186	405.518991138409	0.445652173913043	-1.16600995143893	0.00352151553788993	0.438426224413378	down
ENSG00000164647	111.259465210982	180.97796059803	41.5409698239346	0.22953606995385	-2.12320721421283	0.00047045598421615	0.098380452629661	down
ENSG00000164690	80.554314499852	131.436507696894	29.6721213028104	0.225752508361204	-2.14718607714727	0.00125581841858722	0.214827029213616	down
ENSG00000165757	1395.0182985398	1995.81281687437	794.223780205225	0.397945024448262	-1.32935895666642	0.000412974957009549	0.091678173177472	down
ENSG00000167755	54.4208684042656	93.0166054470324	15.8251313614989	0.170132325141777	-2.55527081578435	0.000776505443838746	0.149437330746996	down
ENSG00000168209	984.619891898259	1410.41483259359	558.824951202929	0.396213183730715	-1.33565120914134	0.000528606786764904	0.108087698671858	down
ENSG00000170961	418.959363121127	690.547190438295	147.371535803958	0.213412693360494	-2.22828210755527	4.46423259372319e-07	0.00033383531335862	down
ENSG00000173193	1030.2600103318	1378.06123069897	682.45878996464	0.49523110785033	-1.01382615486702	0.00781044971195696	0.702484193508762	down
ENSG00000173210	296.325584744067	418.574724511646	174.076444976488	0.415879017013232	-1.26576419858937	0.00545451625528419	0.568769139241248	down
ENSG00000173227	397.078921078943	542.933881794091	251.223960363795	0.462715569589507	-1.11180245094059	0.00948391315149149	0.805917074396061	down
ENSG00000173432	491.458246170993	672.348289372571	310.568202969416	0.461915658711997	-1.11429864122426	0.00719839033610188	0.667840152429547	down
ENSG00000175592	707.93285558683	978.696457312254	437.169253861407	0.446685231764283	-1.1626695376105	0.00333935071303151	0.426345493717921	down
ENSG00000176659	7.58287544405155	15.1657508881031	0	0	-Inf	0.00523372300970905	0.547928929332459	down
ENSG00000177409	147.338566780289	224.453113143926	70.2240204166513	0.312867215041128	-1.67637760657276	0.00231638854693299	0.331294193655066	down
ENSG00000179913	92.6209771629949	149.635408762617	35.6065455633725	0.237955346650999	-2.07123722391398	0.00116365493428751	0.204404970436959	down
ENSG00000180530	1155.93792856104	1702.60829970437	609.267557417707	0.357843643498916	-1.48259874209883	0.000105249057336201	0.0327938521150046	down
ENSG00000183742	873.756054971314	1174.84016879839	572.671941144241	0.487446681134476	-1.03668367514263	0.00734350960460728	0.669692253942112	down
ENSG00000184640	8050.61797252941	10971.915242513	5129.32070254583	0.467495472683857	-1.09697570115591	0.00517601737297697	0.544063866276812	down
ENSG00000186480	1407.44762046331	1865.38735923668	949.507881689933	0.509013785790032	-0.974223365066578	0.00905025043053123	0.781756450555426	down
ENSG00000186891	7.07735041444811	14.1547008288962	0	0	-Inf	0.0070523031267197	0.656868077351013	down
ENSG00000188856	1183.96159868036	1732.93980148058	634.983395880143	0.366419765613109	-1.44843076671753	0.000145501068867338	0.039668744536092	down
ENSG00000197142	45.859911924677	78.8619046181361	12.8579192312178	0.16304347826087	-2.61667136044849	0.00109619749520728	0.19651217152096	down
ENSG00000205572	136.524727016598	230.519413499167	42.5300405340283	0.184496567505721	-2.43833411918998	2.83890537464838e-05	0.0116097922454175	down
ENSG00000221963	704.229335261257	1047.44786133832	361.010809184193	0.344657545744502	-1.53676449364651	0.000124377570486342	0.0369924335493071	down
ENSG00000225393	7.07735041444811	14.1547008288962	0	0	-Inf	0.0070523031267197	0.656868077351013	down
ENSG00000227066	170.471831721924	259.839865216167	81.1037982276818	0.312129927254272	-1.67978140430313	0.00149243359405605	0.241120150970549	down
ENSG00000228044	20.6825675155145	37.4088521906543	3.95628284037472	0.105757931844888	-3.24116222535629	0.00268301545612525	0.365742518401907	down
ENSG00000228951	478.699234010785	726.944992569742	230.453475451828	0.317016387494709	-1.65737067551236	8.82442659123228e-05	0.0281660630697954	down
ENSG00000240065	306.787754921947	471.149327590403	142.42618225349	0.302295204329166	-1.72597000293931	0.000168646164905497	0.0443386248611649	down
ENSG00000240476	14.6382465093865	27.2983515985856	1.97814142018736	0.072463768115942	-3.78659636189081	0.00341395761522677	0.42958419549678	down
ENSG00000241494	764.947287186453	1037.33736074625	492.557213626653	0.474828375286041	-1.07452194326631	0.00613797543490107	0.610833578166029	down
ENSG00000248144	401.562708298034	636.96153730033	166.163879295738	0.260869565217391	-1.93859945533586	1.0127739413336e-05	0.00481951497573168	down
ENSG00000254703	27.7049695571797	46.5083027235162	8.90163639084312	0.191398865784499	-2.38534581434204	0.00929291491719639	0.800077178051912	down
ENSG00000261295	13.6381861247362	26.2873015393787	0.989070710093681	0.0376254180602007	-4.73214857786843	0.00141758523663107	0.231890364989657	down
ENSG00000263528	501.502808715722	686.502990201467	316.502627229978	0.461036050457834	-1.11704852908471	0.00689668020601272	0.652316046035721	down
ENSG00000005469	466.467726229293	284.105066637131	648.830385821454	2.28376914745474	1.19141682466982	0.00443004658389399	0.498933929627013	up
ENSG00000011028	1319.35438921763	858.381500266636	1780.32727816862	2.07405131356583	1.05245158793666	0.00502584094878801	0.541322366883246	up
ENSG00000011201	328.580279567677	201.198961782168	455.961597353187	2.26622241642998	1.18028946015835	0.00798390688405368	0.713183600260535	up
ENSG00000013588	3121.69398552312	2064.56422090044	4178.8237501458	2.02407060426692	1.01725961545177	0.00584087034130173	0.598986721879205	up
ENSG00000020577	67.0150354461252	23.2541513617581	110.775919530492	4.76370510396975	2.25208410627325	0.00140745629824353	0.231681469773131	up
ENSG00000049089	698.998250172317	384.199022498612	1013.79747784602	2.6387299771167	1.39984372633452	0.000455086310131221	0.098380452629661	up
ENSG00000049540	7.4180303257026	0	14.8360606514052	Inf	Inf	0.00610129776912076	0.610833578166029	up
ENSG00000064692	103.269971808337	37.4088521906543	169.131091426019	4.52115158636898	2.17669028952961	0.000470520373868146	0.098380452629661	up
ENSG00000065618	3874.28887850796	2556.94559973418	5191.63215728173	2.03040383722729	1.0217667008202	0.00594489651674936	0.600755893949347	up
ENSG00000068078	155.4379569285	59.6519534932055	251.223960363795	4.21149594694178	2.07433277768299	0.000171100030985277	0.0443386248611649	up
ENSG00000070182	108.160376986022	32.3536018946199	183.967152077425	5.68614130434783	2.50744995138069	6.1204883548463e-05	0.0219440468097797	up
ENSG00000073910	42.211339971887	16.17680094731	68.245878996464	4.21875	2.07681559705083	0.00904129244479012	0.781756450555426	up
ENSG00000074855	277.181571666476	158.734859295479	395.628284037472	2.49238438105788	1.31752658115576	0.00444043036377257	0.498933929627013	up
ENSG00000075461	1182.85164155015	766.37594487881	1599.32733822148	2.08687048296432	1.06134106557523	0.004959228623454	0.538580459591957	up
ENSG00000076716	1428.6686820321	587.420084399193	2269.917279665	3.86421462246502	1.9501752251693	3.6396127944876e-07	0.000288665411121588	up
ENSG00000078018	578.452509961011	304.326067821269	852.578952100753	2.80153112812365	1.48621552260206	0.000285307091060666	0.0685077293057873	up
ENSG00000078114	46.1456434631485	14.1547008288962	78.1365860974008	5.52018633540373	2.46471696639216	0.00189719515267693	0.287024790352677	up
ENSG00000078699	1026.55649000623	673.359339431778	1379.75364058068	2.04905992949471	1.03496217991795	0.00666054409408106	0.642975325007877	up
ENSG00000081277	614.55359087943	349.823320485578	879.283861273282	2.5135084192008	1.32970252146571	0.00101576287729442	0.185520742555755	up
ENSG00000084710	67.0809734934647	29.3204517169993	104.84149526993	3.57571214392804	1.83823059970829	0.00776284997700233	0.700610594648559	up
ENSG00000085741	506.019564958484	101.105005920687	910.93412399628	9.00978260869565	3.17149229658927	1.8311368569421e-12	2.9953965597966e-09	up
ENSG00000091986	969.289295891807	545.967031971712	1392.6115598119	2.55072463768116	1.35090716185913	0.000467318427519265	0.098380452629661	up
ENSG00000092068	1115.75967838212	190.077411130892	2041.44194563336	10.7400555041628	3.42492954401828	1.99871164921531e-16	1.04624559989824e-12	up
ENSG00000092758	50.1458850017496	18.1989010657237	82.0928689377755	4.51086956521739	2.17340557017727	0.00431676503395728	0.493374197527353	up
ENSG00000095739	259.631061399591	136.491757992928	382.770364806254	2.80434782608696	1.48766529936624	0.00164174040142054	0.260419827432604	up
ENSG00000099204	3096.39575469383	2057.48687048599	4135.30463890168	2.0098814229249	1.00711038916319	0.00633226864139979	0.625413083590025	up
ENSG00000101210	242.816859327999	136.491757992928	349.141960663069	2.55797101449275	1.35499991649301	0.00459556563564579	0.510374748382278	up
ENSG00000101384	4613.93793486512	3041.23857809428	6186.63729163597	2.03424924838113	1.02449645764821	0.0062331204413158	0.617952504964236	up
ENSG00000101665	640.269429341866	258.82881515696	1021.71004352677	3.94743546195652	1.98091567913772	1.47722755626209e-06	0.000943011630001164	up
ENSG00000101825	2569.42987003048	1394.23803164628	3744.62170841467	2.68578364914714	1.42534309446239	0.000126040251723702	0.0370657472849937	up
ENSG00000102287	475.35837294558	283.094016577925	667.622729313234	2.35830745341615	1.23775181526589	0.00306345055680442	0.400898457116211	up
ENSG00000102837	81.4224987898231	29.3204517169993	133.524545862647	4.55397301349325	2.18712574219592	0.00102070786413589	0.185520742555755	up
ENSG00000104081	1433.08653120385	811.873197543119	2054.29986486457	2.53032107856408	1.33932046359999	0.000368595743658889	0.0853739504317176	up
ENSG00000105290	1096.81347944655	676.392489609398	1517.23446928371	2.24312731526613	1.16551150713413	0.00219681555569804	0.321213706923379	up
ENSG00000105767	2363.58227591087	1565.10549165224	3162.0590601695	2.0203488372093	1.01460441290877	0.00586250667629005	0.598986721879205	up
ENSG00000105880	376.6820851019	213.33156249265	540.03260771115	2.53142386152895	1.33994909248533	0.0020798427110409	0.307546459186856	up
ENSG00000106278	652.149267537547	259.839865216167	1044.45866985893	4.01962442903062	2.00706071043724	1.04089044432292e-06	0.000681080639981593	up
ENSG00000106484	1286.38536554784	373.077471847336	2199.69325924835	5.89607635206787	2.55975520693577	9.39729981786096e-11	1.36641960073819e-07	up
ENSG00000109101	39.079282723257	1.01105005920687	77.1475153873071	76.304347826087	6.25369335913491	2.1855351552185e-07	0.000190673372058446	up
ENSG00000109193	65.8171609194561	4.04420023682749	127.590121602085	31.5489130434783	4.97951839569592	1.95465326210321e-08	2.04636559316109e-05	up
ENSG00000109323	674.930862893371	444.862026051024	904.999699735718	2.03433794466403	1.02455935991941	0.00989823736722255	0.822934223866231	up
ENSG00000109472	773.804964879069	487.326128537713	1060.28380122043	2.17571712069277	1.12149099450047	0.00423496624387556	0.490357021936258	up
ENSG00000109819	15.8581003851687	3.03315017762062	28.6830505927167	9.45652173913043	3.24130963467908	0.00650830210631297	0.635603697867647	up
ENSG00000110944	168.087072343143	85.9392550325842	250.234889653701	2.91176470588235	1.54189377882927	0.00353447955340323	0.438426224413378	up
ENSG00000111424	905.549183463547	414.530524274818	1396.56784265228	3.36903499469777	1.7523354140384	8.33440486422944e-06	0.00436272757022954	up
ENSG00000112782	18.8363021900063	4.04420023682749	33.6284041431851	8.31521739130435	3.055753981523	0.00548099916762229	0.569262663548326	up
ENSG00000112902	775.244612245983	392.287422972267	1158.2018015197	2.95243164500224	1.56190365858675	8.25468232707222e-05	0.0270062250683076	up
ENSG00000113140	111.160558139973	35.3867520722406	186.934364207706	5.28260869565217	2.40125054754877	9.93894876233268e-05	0.0313412175851245	up
ENSG00000114019	1942.68873006778	1288.07777542956	2597.299684706	2.01641526175688	1.01179277890925	0.00613224444920139	0.610833578166029	up
ENSG00000114251	1247.08628933345	806.817947247085	1687.35463141982	2.0913697286695	1.06444813536861	0.0046952003586763	0.516333945326197	up
ENSG00000115461	295.391462406756	14.1547008288962	576.628223984616	40.7375776397515	5.34828829141555	6.1216864900438e-20	5.34076335013055e-16	up
ENSG00000115718	138.964434768162	45.4972526643093	232.431616872015	5.10869565217391	2.35295499050799	4.61631459566066e-05	0.0172604002731752	up
ENSG00000115738	467.709559454188	125.370207341652	810.048911566724	6.46125525946704	2.69181447152679	1.31859230967535e-09	1.81639560637541e-06	up
ENSG00000115844	751.001390174132	345.779120248751	1156.22366009951	3.34382151029748	1.74149783991842	1.36757813294429e-05	0.00606671567348322	up
ENSG00000116017	367.73649001283	209.287362255823	526.185617769838	2.51417769376181	1.33008661827453	0.00233962195294627	0.331361922213649	up
ENSG00000116106	737.923677451782	325.558119064613	1150.28923583895	3.53328382392655	1.82100964363126	6.00547672370879e-06	0.00333134758439545	up
ENSG00000117318	6065.38821225304	2767.24401204921	9363.53241245687	3.38370319772521	1.75860302769278	6.10952829446305e-06	0.00333134758439545	up
ENSG00000118523	112.863957696246	55.607753256378	170.120162136113	3.05928853754941	1.6131961814501	0.00642737764553378	0.632420132017127	up
ENSG00000120675	61.5311878423835	19.2099511249306	103.852424559836	5.40617848970252	2.4346091444952	0.000853841353532018	0.161939056130388	up
ENSG00000123843	15.3525753555652	2.02210011841375	28.6830505927167	14.1847826086957	3.82627213540023	0.00280594791794116	0.376615768493713	up
ENSG00000124102	777.420567808189	455.9835767023	1098.85755891408	2.40986214209968	1.26895061840637	0.00125421707034533	0.214827029213616	up
ENSG00000125378	294.655154211464	173.900610183582	415.409698239346	2.38877654196158	1.25627190323669	0.00588125963373765	0.598986721879205	up
ENSG00000125726	42.1783709482172	13.1436507696894	71.213091126745	5.4180602006689	2.43777642357388	0.00271324355477051	0.367946754191754	up
ENSG00000125845	607.575147535991	344.768070189544	870.382224882439	2.52454417952314	1.33602292477315	0.000979083028686908	0.181741419218599	up
ENSG00000126217	29.2655033442163	8.08840047365499	50.4426062147777	6.23641304347826	2.64071648224416	0.00409430225648122	0.48270348179677	up
ENSG00000127129	27.232413551246	3.03315017762062	51.4316769248714	16.9565217391304	4.0837683576926	0.000140214108436274	0.0390406793627935	up
ENSG00000127954	93.9507277843431	44.4862026051024	143.415252963584	3.22381422924901	1.6887686116503	0.00690373838504927	0.652316046035721	up
ENSG00000128422	24183.4822009621	13804.8775084107	34562.0868935136	2.50361416625802	1.32401224465229	0.0050516601488404	0.541873365063933	up
ENSG00000129757	241.388201635641	141.547008288962	341.22939498232	2.41071428571429	1.26946067499323	0.00786553510956841	0.705015926105254	up
ENSG00000130487	23.2871203854279	4.04420023682749	42.5300405340283	10.5163043478261	3.39455589497476	0.00129744693952392	0.216293495211207	up
ENSG00000130829	102.269911423687	36.3978021314474	168.142020715926	4.6195652173913	2.20775707496805	0.000413327644325897	0.091678173177472	up
ENSG00000131149	1527.11418671009	954.431255891289	2099.79711752888	2.20005066322771	1.1375367468162	0.00229715909966574	0.330349148986547	up
ENSG00000132688	456.027535400526	279.049816341097	633.005254459955	2.26843100189036	1.18169477838185	0.00489761303954933	0.534105108683852	up
ENSG00000136378	1352.07065037262	865.458850681084	1838.68245006415	2.12451747257212	1.087135208791	0.00373589057742174	0.454788205036554	up
ENSG00000136689	57.0913593215186	20.2210011841375	93.9617174588996	4.64673913043478	2.21621865371625	0.00260344321216633	0.360528672973701	up
ENSG00000137285	213.957973942376	74.8177043813086	353.098243503444	4.71944770857814	2.23861803867281	1.1759962198425e-05	0.00539988580033996	up
ENSG00000137745	1785.7781567487	637.972587359537	2933.58372613786	4.59829118721146	2.20109782774474	9.46631819344836e-09	1.06105651076612e-05	up
ENSG00000137834	2007.17614036589	987.795907845115	3026.55637288666	3.06394908993814	1.61539232588429	1.61554531445345e-05	0.00693174877298197	up
ENSG00000138650	241.146428795396	28.3094016577925	453.983455932999	16.0364906832298	4.00328656162887	4.64687810797666e-13	8.10818271467154e-10	up
ENSG00000139112	999.488921573334	594.497434813642	1404.48040833303	2.36246672582076	1.24029400982834	0.00123917843767488	0.214788193703739	up
ENSG00000139329	96.2036110684453	24.265201420965	168.142020715926	6.92934782608696	2.79271957568921	2.22239506860402e-05	0.00923281684612269	up
ENSG00000140199	665.842402035066	427.674175044507	904.010629025624	2.11378353376503	1.07982764221078	0.00670661612070265	0.642975325007877	up
ENSG00000140416	3898.49913155614	2645.91800494439	5151.08025816789	1.94680267814125	0.961106664390262	0.00960161498593269	0.808048453462432	up
ENSG00000142512	51.1459453863999	19.2099511249306	83.0819396478692	4.32494279176201	2.11268104960784	0.00512420742758312	0.544063866276812	up
ENSG00000142871	1081.18616222707	558.099632682194	1604.27269177195	2.87452741020794	1.52332478771177	7.48707733318513e-05	0.0248049715242347	up
ENSG00000143217	256.982549831451	120.314957045618	393.650142617285	3.27183047131896	1.71009799750837	0.000340363805154739	0.0795387667170981	up
ENSG00000143341	2372.37401555615	1554.99499106017	3189.75304005212	2.05129473624696	1.03653479750881	0.0048967238515404	0.534105108683852	up
ENSG00000143355	85.8183686124617	24.265201420965	147.371535803958	6.07336956521739	2.60249716001367	0.000107781912731545	0.0331879529637969	up
ENSG00000143369	42.6838959778206	14.1547008288962	71.213091126745	5.03105590062112	2.33086121965737	0.00377538867552883	0.455360588961365	up
ENSG00000143816	65.0149146768246	21.2320512433443	108.797778110305	5.12422360248447	2.35733343101856	0.000986845408079355	0.181892287786345	up
ENSG00000143995	218.540668232477	86.9503050917911	350.131031373163	4.0267947421638	2.00963193565356	6.40163819400139e-05	0.0224023167757477	up
ENSG00000144339	14.352514970915	1.01105005920687	27.6939798826231	27.3913043478261	4.77564606233027	0.00113293583144728	0.200353577813984	up
ENSG00000144834	156.02040968	67.7403539668605	244.300465393139	3.60642439974043	1.85056918139957	0.000698637743323515	0.136458549671689	up
ENSG00000145934	771.332288103835	350.834370544785	1191.83020566288	3.39713068537777	1.76431671881172	1.00999403580552e-05	0.00481951497573168	up
ENSG00000147041	290.303243087052	46.5083027235162	534.098183450587	11.4839319470699	3.52154478126648	5.53976274128991e-12	8.52895354281063e-09	up
ENSG00000147883	785.475999258175	241.640964150443	1329.31103436591	5.50118246316172	2.45974175507067	2.01371728600038e-09	2.63525112632439e-06	up
ENSG00000148677	346.405531698477	112.226556571963	580.584506824991	5.17332549941246	2.37109196703261	2.59604306619288e-07	0.000219181403778923	up
ENSG00000148926	2533.20790269193	1292.12197566638	3774.29382971748	2.9210042865891	1.54646447533118	3.38516646430865e-05	0.0134242366470228	up
ENSG00000149591	102.753457104177	35.3867520722406	170.120162136113	4.80745341614907	2.26527287802979	0.000297766399102962	0.0702111708443407	up
ENSG00000150347	488.534992738939	312.414468294924	664.655517182953	2.12747994934572	1.08914553514705	0.0086535744507497	0.758129579183211	up
ENSG00000151632	321.810640040814	124.359157282445	519.262122799182	4.17550371155885	2.06195024748691	7.60640267243023e-06	0.00406290565603095	up
ENSG00000153993	162.053741011571	76.8398044997224	247.26767752342	3.21796338672769	1.68614791149116	0.00167874696077413	0.26310086349905	up
ENSG00000154122	980.169073702837	636.96153730033	1323.37661010534	2.07763975155279	1.05494552252684	0.00588161798505925	0.598986721879205	up
ENSG00000154277	40.2002295280298	13.1436507696894	67.2568082863703	5.11705685618729	2.35531426338191	0.00407974694363065	0.48270348179677	up
ENSG00000154734	283.26985137083	127.392307460066	439.147395281594	3.4472049689441	1.78542708312285	0.00013686677901878	0.0389371109484623	up
ENSG00000154736	71.4218949433203	19.2099511249306	123.63383876171	6.43592677345538	2.68614791149116	0.00015963525219454	0.042634014853956	up
ENSG00000156475	184.934243438405	88.9724052102049	280.896081666605	3.15711462450593	1.65860664114005	0.00134824364213925	0.223339119276649	up
ENSG00000158055	64.8390798839191	5.05525029603437	124.622909471804	24.6521739130435	4.62364296888522	7.58127635334111e-08	6.84223262055161e-05	up
ENSG00000158186	495.359580638585	303.315017762062	687.404143515108	2.26630434782609	1.18034161738765	0.00444166146804317	0.498933929627013	up
ENSG00000158427	239.585895008359	21.2320512433443	457.939738773374	21.5683229813665	4.43084210075414	1.01925208275765e-14	2.96409830689065e-11	up
ENSG00000159261	8.40710103579628	0	16.8142020715926	Inf	Inf	0.00346985892894799	0.434529271518448	up
ENSG00000159674	96.0607452992096	11.1215506512756	180.999939947144	16.2747035573123	4.02455935991941	2.59821334729718e-08	2.61550145918497e-05	up
ENSG00000160325	843.105852632966	538.889681557264	1147.32202370867	2.12904804633331	1.09020850752842	0.00501309972267731	0.541322366883246	up
ENSG00000162572	9.9016967754934	1.01105005920687	18.7923434917799	18.5869565217391	4.21621865371625	0.00866086211652391	0.758129579183211	up
ENSG00000162772	205.528893557467	118.292856927204	292.764930187729	2.47491638795987	1.30737978631821	0.00861123026236657	0.758129579183211	up
ENSG00000162998	17.3087374266394	0	34.6174748532788	Inf	Inf	4.71834644802623e-05	0.0173934199414353	up
ENSG00000163207	282.775316015783	36.3978021314474	529.152829900119	14.5380434782609	3.86176122011886	2.18393277375139e-13	4.08286232052823e-10	up
ENSG00000163209	48.991969173307	3.03315017762062	94.9507881689933	31.304347826087	4.96829114027266	3.19296538840826e-07	0.000261154634721279	up
ENSG00000163216	64.9050179312586	11.1215506512756	118.688485211242	10.6719367588933	3.41575011724388	9.50204193738762e-06	0.00469239516277823	up
ENSG00000163283	183.087978112897	10.1105005920687	356.065455633725	35.2173913043478	5.13821614171497	4.57638271348721e-15	1.55362947113085e-11	up
ENSG00000163286	25.7378178115489	2.02210011841375	49.453535504684	24.4565217391304	4.61214733004739	6.74170147548441e-05	0.0232171779891912	up
ENSG00000163331	9.39617174588997	0	18.7923434917799	Inf	Inf	0.00201584515058933	0.302800594043071	up
ENSG00000163347	2376.74790602967	1593.41489331003	3160.08091874931	1.9832128669168	0.987839536650642	0.00727141579681928	0.667840152429547	up
ENSG00000163359	88.2690660385827	22.2431013025512	154.295030774614	6.93675889328063	2.79426174049761	3.47427918328111e-05	0.0134637783859551	up
ENSG00000163395	27.232413551246	3.03315017762062	51.4316769248714	16.9565217391304	4.0837683576926	0.000140214108436274	0.0390406793627935	up
ENSG00000163993	117.534569382799	30.3315017762062	204.737636989392	6.75	2.75488750216347	8.87638778228063e-06	0.00455532740050257	up
ENSG00000164761	357.274319834951	202.210011841375	512.338627828526	2.53369565217391	1.34124323818449	0.00227811695466063	0.329420746156535	up
ENSG00000164938	530.834250107278	291.18241705158	770.486083162977	2.6460597826087	1.40384565689202	0.000682863325412269	0.13438031440613	up
ENSG00000165215	18.3307771604029	3.03315017762062	33.6284041431851	11.0869565217391	3.47079148080184	0.00266447904393204	0.365117329931065	up
ENSG00000165272	1362.08224389368	922.077653996669	1802.08683379069	1.95437643020595	0.966708369909971	0.0097173470086068	0.8151670617188	up
ENSG00000166106	2469.83044952404	557.088582622987	4382.5723164251	7.86692180225677	2.97579924318745	4.31739031075532e-14	1.02726415093999e-10	up
ENSG00000166147	363.505465308541	184.011110775651	542.999819841431	2.95090778786431	1.56115883907916	0.00040143147913696	0.0905747077883762	up
ENSG00000166341	148.734255448976	34.3757020130337	263.092808884919	7.65345268542199	2.93611073452351	5.5140826516485e-07	0.000400889125671101	up
ENSG00000166342	19.3198478704966	3.03315017762062	35.6065455633725	11.7391304347826	3.55325364099382	0.00188356751640599	0.286619840737756	up
ENSG00000166670	2407.2772219479	1035.31526062784	3779.23918326795	3.6503269361413	1.86802568263017	7.15615118874928e-07	0.000506210662332797	up
ENSG00000166833	429.025905014969	251.751464742512	606.300345287426	2.4083289680461	1.26803247189536	0.00284075259608241	0.377416333488654	up
ENSG00000167100	66.5534691147481	26.2873015393787	106.819636690117	4.06354515050167	2.02273892429504	0.00376069170648482	0.455360588961365	up
ENSG00000168386	488.952600372089	259.839865216167	718.065335528012	2.76349179495855	1.46649232907453	0.000464489072654582	0.098380452629661	up
ENSG00000168453	587.343156677297	348.812270426371	825.874042928223	2.36767485822306	1.24347097596854	0.00219536941333995	0.321213706923379	up
ENSG00000168743	41.6948252677269	14.1547008288962	69.2349497065576	4.89130434782609	2.29021923516002	0.00460201125657042	0.510374748382278	up
ENSG00000168824	14.869029675075	3.03315017762062	26.7049091725294	8.80434782608696	3.13821614171497	0.00940760027229836	0.803728766074207	up
ENSG00000168874	922.143592044008	530.801281083609	1313.48590300441	2.47453416149068	1.3071569590661	0.000738403841617777	0.143157361086386	up
ENSG00000169297	71.9603889965936	23.2541513617581	120.666626631429	5.1890359168242	2.37546652177854	0.000646818573144652	0.12825138268875	up
ENSG00000169469	399.463680457724	34.3757020130337	764.551658902415	22.2410485933504	4.47515290294717	1.7445661916664e-18	1.14151327336212e-14	up
ENSG00000169474	11.8798381956808	1.01105005920687	22.7486263321547	22.5	4.49185309632967	0.00339761356598681	0.42958419549678	up
ENSG00000169851	961.310792163718	448.906226287852	1473.71535803958	3.28290246768508	1.71497188927208	1.13358458234932e-05	0.00529809094175514	up
ENSG00000169855	1241.93213196641	787.607996122154	1696.25626781066	2.15368086175141	1.10680448327117	0.00332131473775152	0.4261214246626	up
ENSG00000169926	418.43185874241	232.541513617581	604.322203867239	2.59877126654064	1.37782965914702	0.0012817442960964	0.21609560273332	up
ENSG00000170323	5379.0830361936	2868.3490179699	7889.81705441729	2.75064749965518	1.45977126757713	0.000132855180137315	0.0384713241694464	up
ENSG00000170962	123.304148525012	60.6630035524124	185.945293497612	3.06521739130435	1.61598939634178	0.00513462777251933	0.544063866276812	up
ENSG00000171401	3331.73963532335	778.508545589293	5884.9707250574	7.55928853754941	2.91825045777307	1.3296302548829e-13	2.87321844922526e-10	up
ENSG00000171403	15.8581003851687	3.03315017762062	28.6830505927167	9.45652173913043	3.24130963467908	0.00650830210631297	0.635603697867647	up
ENSG00000171522	129.777066838847	64.7072037892399	194.846929888455	3.01120923913044	1.59034295972904	0.00516553701158705	0.544063866276812	up
ENSG00000171604	856.985811597948	496.425579070575	1217.54604412532	2.45262552023377	1.29432697244243	0.000898446092655911	0.16917287469844	up
ENSG00000172201	191.352213379457	42.4641024866887	340.240324272226	8.01242236024845	3.002238472196	4.55540434563288e-08	4.25816421208033e-05	up
ENSG00000172331	612.93810871961	337.690719775096	888.185497664125	2.63017443374121	1.39515848253976	0.000580722254408327	0.116516005309666	up
ENSG00000172575	69.5096915704725	25.2762514801718	113.743131660773	4.5	2.16992500144231	0.00179588677630556	0.278128666249973	up
ENSG00000172818	171.120222520763	92.0055553878255	250.234889653701	2.71978021978022	1.44349007476828	0.00590554657561415	0.599092521409105	up
ENSG00000173391	528.592356497733	312.414468294924	744.770244700541	2.38391726466864	1.25333416704022	0.0023421829981097	0.331361922213649	up
ENSG00000173530	428.707204452828	267.928265689822	589.486143215834	2.20016406890894	1.13761111128426	0.00723384533460828	0.667840152429547	up
ENSG00000173546	112.226556571963	42.4641024866887	181.989010657237	4.28571428571428	2.09953567355091	0.000526166978025873	0.108087698671858	up
ENSG00000173706	2107.52285874217	801.762696951051	3413.28302053329	4.25722353199189	2.0899128430042	3.90944326564825e-08	3.78969846636339e-05	up
ENSG00000175662	975.487472341727	524.734980728367	1426.23996395509	2.71801960291531	1.4425558611556	0.000192488499548188	0.0479809666540451	up
ENSG00000176153	196.923978379652	54.5967031971712	339.251253562132	6.21376811594203	2.63546840428201	7.65527853728261e-07	0.000527267381990257	up
ENSG00000177519	36.6505646462492	5.05525029603437	68.245878996464	13.5	3.75488750216347	6.83878293207434e-05	0.02324564489366	up
ENSG00000177606	2501.11805298667	1388.17173129104	3614.06437468231	2.60347066088223	1.38043614875305	0.000200929661855044	0.0496125664125666	up
ENSG00000177614	648.511685259313	380.154822261784	916.868548256842	2.41182932469935	1.27012781722056	0.00155321331431486	0.249012285836131	up
ENSG00000178150	232.200833706326	115.259706749584	349.141960663069	3.029176201373	1.5989254993791	0.00102985069554175	0.18589160175458	up
ENSG00000178404	20.3199082551468	4.04420023682749	36.5956162734662	9.04891304347826	3.17774450590161	0.00335752982098999	0.426585572838694	up
ENSG00000178934	22.7815953558244	3.03315017762062	42.5300405340283	14.0217391304348	3.8095933942536	0.000583181014616829	0.116516005309666	up
ENSG00000179348	1142.46458755465	463.060927116748	1821.86824799256	3.9344028858933	1.97614469826705	3.7707091921874e-07	0.000290266975550356	up
ENSG00000180035	113.391462074962	58.6409034339987	168.142020715926	2.86731634182909	1.51970108128279	0.00990426319175726	0.822934223866231	up
ENSG00000180616	26.2982912139353	8.08840047365499	44.5081819542156	5.50271739130435	2.46014423660234	0.00879499341859848	0.76730454248326	up
ENSG00000182168	141.821750152877	35.3867520722406	248.256748233514	7.01552795031056	2.81055167727847	1.87380214677015e-06	0.00116363229320575	up
ENSG00000182809	176.87881198842	75.8287544405155	277.928869536324	3.66521739130435	1.87389876999771	0.000387647700902687	0.0889991515414563	up
ENSG00000182836	204.869513084071	12.1326007104825	397.60642545766	32.7717391304348	5.03438033073043	1.16540747801257e-15	5.08370165367049e-12	up
ENSG00000183092	237.805567730191	84.9282049733774	390.682930487004	4.60015527950311	2.20168256055837	9.28549592983723e-06	0.00467364009560827	up
ENSG00000183496	646.42364709356	415.541574334025	877.305719853095	2.11123452872104	1.07808685089204	0.00698952229941909	0.656868077351013	up
ENSG00000184058	102.335849471026	42.4641024866887	162.207596455364	3.81987577639752	1.93352572211199	0.00171668827195908	0.267445727035625	up
ENSG00000184374	78.4772660086552	31.3425518354131	125.611980181897	4.00771388499299	2.00277951665795	0.00265107462148708	0.365117329931065	up
ENSG00000184500	151.943240419503	56.6188033155849	247.26767752342	4.36723602484472	2.12672050287714	0.000133759618668843	0.0384713241694464	up
ENSG00000184564	90.7307531392603	21.2320512433443	160.229455035176	7.54658385093168	2.91582372037853	1.56800926883682e-05	0.00683991776554434	up
ENSG00000184588	70.0371959491892	28.3094016577925	111.764990240586	3.94798136645963	1.98111518063025	0.00392455103409209	0.471180156950881	up
ENSG00000184838	45.1345934039416	12.1326007104825	78.1365860974008	6.44021739130435	2.68710938772861	0.000918156826167843	0.171649418652078	up
ENSG00000185070	1396.84258451619	616.740536116193	2176.94463291619	3.52975766215253	1.81956913771397	1.91174831344695e-06	0.00116363229320575	up
ENSG00000185186	6.92349497065576	0	13.8469899413115	Inf	Inf	0.0081611000216452	0.7265322138317	up
ENSG00000185432	213.474428261886	121.326007104825	305.622849418947	2.51902173913043	1.33286357256852	0.00688530845123033	0.652316046035721	up
ENSG00000185567	1583.22746499607	1021.16055979894	2145.29437019319	2.10083943176926	1.07096590030578	0.00399030611072447	0.474719462890871	up
ENSG00000186847	265.378661192691	28.3094016577925	502.44792072759	17.7484472049689	4.14962090498722	2.92538510395175e-14	7.65661043257291e-11	up
ENSG00000187134	125.69989757835	53.5856531379643	197.814142018736	3.6915504511895	1.88422687548419	0.00117330021987177	0.204725244364692	up
ENSG00000187498	7096.84609711152	4710.48222584482	9483.20996837821	2.01321425571824	1.00950071881334	0.00904533696483343	0.781756450555426	up
ENSG00000187634	1409.24992709059	165.812209709927	2652.68764447125	15.9981442205726	3.99983265755905	3.10294532703524e-21	4.06066940222466e-17	up
ENSG00000187689	161.328422490836	10.1105005920687	312.546344389603	30.9130434782609	4.9501437935624	1.42711343139603e-13	2.87321844922526e-10	up
ENSG00000188153	1478.99040182675	894.779302398083	2063.20150125542	2.30582166543847	1.20528093782207	0.00127855895992508	0.21609560273332	up
ENSG00000189056	326.305416934462	37.4088521906543	615.201981678269	16.4453584018801	4.03960854477431	4.7488005842077e-15	1.55362947113085e-11	up
ENSG00000189184	189.187247491808	70.7735041444812	307.600990839135	4.34627329192547	2.1197788934583	5.30675907759432e-05	0.0192908062969272	up
ENSG00000196104	72.5648210972064	33.3646519538268	111.764990240586	3.3498023715415	1.7440759833294	0.00955211360362406	0.808048453462432	up
ENSG00000196139	521.72380989986	271.972465926649	771.475153873071	2.83659285598836	1.50415909146565	0.000295288397907794	0.0702111708443407	up
ENSG00000196154	159.614033260007	79.872954677343	239.355111842671	2.99669785360484	1.58337362937015	0.00318434458440785	0.414646023918939	up
ENSG00000196352	1235.56911039814	566.188033155849	1904.95018764043	3.36451863354037	1.75040011117115	5.12220211878312e-06	0.00291442165336762	up
ENSG00000196730	631.620555465824	373.077471847336	890.163639084312	2.38600212089077	1.2545953254293	0.00182600612238311	0.281129754359606	up
ENSG00000196878	3550.75285956176	2364.84608848488	4736.65963063864	2.00294626094392	1.00212371415624	0.00678246056800255	0.647873505278579	up
ENSG00000197614	88.7636013936295	22.2431013025512	155.284101484708	6.98122529644269	2.80348027052699	3.21499465581606e-05	0.0129455469425652	up
ENSG00000197632	333.8663130294	187.044260953272	480.688365105529	2.56991774383079	1.36172218336213	0.00224690556346733	0.326712551736835	up
ENSG00000198074	266.719401488596	60.6630035524124	472.775799424779	7.79347826086956	2.96226735264489	3.95513725833919e-09	4.70535488465962e-06	up
ENSG00000198829	14.3635046454716	2.02210011841375	26.7049091725294	13.2065217391304	3.72317864243613	0.00416379435299871	0.488695020632445	up
ENSG00000198846	532.647546409117	276.016666163476	789.278426654757	2.85953177257525	1.51577893557515	0.000255678020069596	0.0625407553203881	up
ENSG00000204060	138.579796158681	55.607753256378	221.551839060984	3.98418972332016	1.99428634880561	0.000443349567936124	0.097510825559598	up
ENSG00000205325	115.006944234782	25.2762514801718	204.737636989392	8.1	3.01792190799726	1.98906921088492e-06	0.00118317973764752	up
ENSG00000205426	49.5524425756934	9.09945053286186	90.0054346185249	9.89130434782609	3.30616077902905	6.41949244710608e-05	0.0224023167757477	up
ENSG00000205583	54.6406618953976	22.2431013025512	87.0382224882439	3.91304347826087	1.96829114027266	0.00743909632659185	0.674301465737126	up
ENSG00000211448	1297.35306075532	108.182356335135	2486.52376517551	22.984559122308	4.52259308829202	5.86102657170893e-25	1.53400648461338e-20	up
ENSG00000214717	1191.41259802973	644.038887714778	1738.78630834469	2.69981571223807	1.43286093315977	0.000169621842180336	0.0443386248611649	up
ENSG00000223573	184.483666781585	93.0166054470324	275.950728116137	2.96668241965974	1.56885049604484	0.00236635471251055	0.33141552623545	up
ENSG00000223764	127.897832489669	28.3094016577925	227.486263321547	8.03571428571428	3.00642626915943	1.0178577429128e-06	0.000681080639981593	up
ENSG00000223773	84.8402875769246	25.2762514801718	144.404323673677	5.71304347826087	2.51425950937795	0.000177373803361693	0.0455137701508392	up
ENSG00000226763	14.869029675075	3.03315017762062	26.7049091725294	8.80434782608696	3.13821614171497	0.00940760027229836	0.803728766074207	up
ENSG00000227051	274.192380187081	156.712759177065	391.672001197097	2.49929873772791	1.32152335507803	0.00442190453628845	0.498933929627013	up
ENSG00000228274	7.91256568074944	0	15.8251313614989	Inf	Inf	0.00458831449478567	0.510374748382278	up
ENSG00000230533	39.2001691433795	12.1326007104825	66.2677375762766	5.46195652173913	2.44941783000928	0.00320938847442808	0.415838240303	up
ENSG00000235386	11.3853028406339	1.01105005920687	21.759555622061	21.5217391304348	4.42772275890996	0.00427163110845019	0.490357021936258	up
ENSG00000236120	26.2433428411523	3.03315017762062	49.453535504684	16.304347826087	4.02718482932623	0.000191098464044532	0.0479809666540451	up
ENSG00000241794	59.4980980494132	14.1547008288962	104.84149526993	7.40683229813665	2.88885667277826	0.000143159890233625	0.0394413032324703	up
ENSG00000243710	82.5214662454827	39.4309523090681	125.611980181897	3.18561872909699	1.67157360818258	0.00985474830330884	0.822934223866231	up
ENSG00000246273	41.1673208890103	11.1215506512756	71.213091126745	6.40316205533597	2.67878452307768	0.00128800343966675	0.21609560273332	up
ENSG00000246451	65.5973674283242	29.3204517169993	101.874283139649	3.47451274362819	1.79681067232831	0.00957105433786886	0.808048453462432	up
ENSG00000248971	29.7600386992632	8.08840047365499	51.4316769248714	6.35869565217391	2.66873085841375	0.00361015051814478	0.443903049480954	up
ENSG00000249839	40.6508061848503	9.09945053286186	72.2021618368387	7.93478260869565	2.98819069771037	0.000473615444593179	0.098380452629661	up
ENSG00000250305	65.5863777537676	28.3094016577925	102.863353849743	3.63354037267081	1.86137593635615	0.00744557840515146	0.674301465737126	up
ENSG00000257923	5982.15241716138	3663.0343645065	8301.27046981626	2.26622784384788	1.1802929152912	0.00202460948143268	0.302800594043071	up
ENSG00000259977	13.3524545862647	0	26.7049091725294	Inf	Inf	0.000274935745995958	0.066628641481039	up
ENSG00000261888	22.3090393498908	5.05525029603437	39.5628284037472	7.82608695652174	2.96829114027266	0.00396589025504586	0.473969158197786	up
ENSG00000265972	632.422801708456	355.889620840819	908.955982576092	2.55403903162055	1.3527805729244	0.000799844197438653	0.152805271383663	up
ENSG00000265992	151.833343673937	46.5083027235162	257.158384624357	5.52930056710775	2.4670969972441	1.34798624688569e-05	0.00606671567348322	up
ENSG00000268621	276.720005335099	161.7680094731	391.672001197097	2.42119565217391	1.27571966546491	0.00583492438811736	0.598986721879205	up
ENSG00000272438	11.3853028406339	1.01105005920687	21.759555622061	21.5217391304348	4.42772275890996	0.00427163110845019	0.490357021936258	up
ENSG00000274627	21.2760099415707	1.01105005920687	41.5409698239346	41.0869565217391	5.36060856305142	7.25453957647586e-05	0.0243427005557824	up
ENSG00000274791	11.8688485211242	0	23.7376970422483	Inf	Inf	0.000562764913401693	0.114180202158624	up
ENSG00000280145	7.4180303257026	0	14.8360606514052	Inf	Inf	0.00610129776912076	0.610833578166029	up
ENSG00000280443	12.3853632252842	2.02210011841375	22.7486263321547	11.25	3.49185309632967	0.00942745314579076	0.803728766074207	up
ENSG00000280614	466.841375164217	272.983515985856	660.699234342579	2.42028985507246	1.27517983569588	0.00236788688365984	0.33141552623545	up
