# Supplementary material for: Vitamin D receptor suppresses proliferation and metastasis in renal cell carcinoma cell lines via regulating the expression of the epithelial Ca2+ channel TRPV5
Source: PLoS One. 2018 Apr 16;13(4):e0195844. doi: 10.1371/journal.pone.0195844 (PMC5901920; doi:10.1371/journal.pone.0195844)
Supplement: S6 Fig — (ZIP) [file pone.0195844.s006.zip › S6_Fig6_File/Caki1shctrl_vs_Caki1shVDR.pvalue_0.01.merge.Diff.xls]

id	baseMean	baseMeanA	baseMeanB	foldChange	log2FoldChange	pval	padj	Direction
ENSG00000024422	1479.5	1673	1286	0.768679019725045	-0.379546802710405	0.00883768986158703	1	down
ENSG00000027847	404.5	471	338	0.717622080679405	-0.478703813330599	0.00882682059943982	1	down
ENSG00000051128	347	423	271	0.640661938534279	-0.642364811766078	0.000758580138907842	0.522703859048554	down
ENSG00000053747	1806	2090	1522	0.72822966507177	-0.4575345834647	0.00129403757408672	0.668747834641568	down
ENSG00000065717	35	51	19	0.372549019607843	-1.42449782852791	0.00306069249999925	1	down
ENSG00000070404	3238	3672	2804	0.763616557734205	-0.389079709403185	0.00464879194332151	1	down
ENSG00000076984	857.5	981	734	0.748216106014271	-0.418473073376026	0.00742498466788247	1	down
ENSG00000089639	316	381	251	0.658792650918635	-0.60210363354255	0.00210821140675364	0.817641884717433	down
ENSG00000092068	258.5	311	206	0.662379421221865	-0.594270242947384	0.00432266832388726	1	down
ENSG00000095752	455.5	557	354	0.635547576301616	-0.653927967257034	0.000235765778220659	0.307810836554824	down
ENSG00000103254	463	550	376	0.683636363636364	-0.548698956734385	0.00192469606178341	0.795733508476653	down
ENSG00000105732	610.5	714	507	0.710084033613445	-0.493938327025759	0.00301201685702487	1	down
ENSG00000106397	1796	2036	1556	0.764243614931238	-0.387895501089503	0.00638047959044597	1	down
ENSG00000106484	445.5	560	331	0.591071428571429	-0.758595610137749	2.28684014982748e-05	0.0472727972971838	down
ENSG00000107338	421.5	493	350	0.709939148073022	-0.494232724545583	0.00629696616202127	1	down
ENSG00000110092	2092	2557	1627	0.636292530308956	-0.652237909569121	3.65717053171023e-06	0.010079974689956	down
ENSG00000110104	849	1010	688	0.681188118811881	-0.553874822937059	0.000409838200357802	0.431609569375306	down
ENSG00000111271	95	120	70	0.583333333333333	-0.777607578663552	0.00977715352565403	1	down
ENSG00000111424	247	341	153	0.448680351906158	-1.15624008633152	7.03414015550358e-08	0.000218111100871777	down
ENSG00000111752	409.5	483	336	0.695652173913043	-0.523561956057013	0.00407199093922202	1	down
ENSG00000111786	1399.5	1602	1197	0.747191011235955	-0.420450995465208	0.00395335830933765	1	down
ENSG00000116260	3216.5	3691	2742	0.742888106204281	-0.428783166466383	0.00182208576236312	0.780126845246997	down
ENSG00000116717	628	724	532	0.734806629834254	-0.444563451582016	0.00723330600997482	1	down
ENSG00000125637	438.5	511	366	0.716242661448141	-0.481479642653579	0.00719501698818748	1	down
ENSG00000125755	1391	1578	1204	0.762991128010139	-0.390261813253756	0.00750703326050933	1	down
ENSG00000126461	2364	2712	2016	0.743362831858407	-0.427861539636427	0.00214249465881775	0.817641884717433	down
ENSG00000126822	692	812	572	0.704433497536946	-0.505464580406787	0.00186506495398208	0.784149173703043	down
ENSG00000129535	16.5	26	7	0.269230769230769	-1.89308479608349	0.0091212454491133	1	down
ENSG00000130402	14006	15875	12137	0.764535433070866	-0.38734472877411	0.00885038867018039	1	down
ENSG00000130829	57.5	76	39	0.513157894736842	-0.962525294581337	0.00998380425173423	1	down
ENSG00000132470	12447.5	14292	10603	0.741883571228659	-0.430735302098919	0.00315806894470007	1	down
ENSG00000132507	9418	10631	8205	0.771799454425736	-0.373702070828826	0.0084188014816736	1	down
ENSG00000137714	462	555	369	0.664864864864865	-0.588866955177072	0.000882496066627464	0.55718456965622	down
ENSG00000138623	767	878	656	0.747152619589977	-0.420525124917274	0.00831711943907058	1	down
ENSG00000138678	542	650	434	0.667692307692308	-0.582744675471337	0.000647312970263114	0.49825460991427	down
ENSG00000140521	838	963	713	0.740394600207684	-0.433633721399571	0.00572244545134883	1	down
ENSG00000140548	449	526	372	0.707224334600761	-0.499760178184271	0.00502362063779448	1	down
ENSG00000141456	1251	1460	1042	0.713698630136986	-0.486613091488871	0.001006009266765	0.594168235032684	down
ENSG00000142444	406.5	477	336	0.70440251572327	-0.505528033226751	0.00562861942964593	1	down
ENSG00000142544	155.5	192	119	0.619791666666667	-0.690144737413213	0.00549626184405681	1	down
ENSG00000142627	2882	3284	2480	0.755176613885505	-0.405114006503567	0.00332991018114187	1	down
ENSG00000146063	710	815	605	0.742331288343558	-0.429864916956483	0.00782258342981804	1	down
ENSG00000146556	71	92	50	0.543478260869565	-0.879705766282288	0.00961711857494839	1	down
ENSG00000146707	118	150	86	0.573333333333333	-0.802553935793783	0.00369354817518185	1	down
ENSG00000147642	106	133	79	0.593984962406015	-0.751501687324087	0.00909078427956982	1	down
ENSG00000148344	4798.5	5529	4068	0.735756918068367	-0.442698892494369	0.00125198260592532	0.660780436650712	down
ENSG00000151632	398	511	285	0.557729941291585	-0.842361371885517	5.04299068684651e-06	0.0125096426977915	down
ENSG00000154118	105	136	74	0.544117647058823	-0.87800947562139	0.00244380959683238	0.878011702058264	down
ENSG00000156860	858.5	982	735	0.74847250509165	-0.417978774590966	0.0074836494131334	1	down
ENSG00000160193	710.5	820	601	0.732926829268293	-0.448258918794261	0.00554386755235221	1	down
ENSG00000160200	85	120	50	0.416666666666667	-1.26303440583379	7.61918656708027e-05	0.145385801525379	down
ENSG00000160471	40.5	59	22	0.372881355932203	-1.42321143072454	0.00148228849512576	0.709803381736757	down
ENSG00000160886	183	227	139	0.612334801762115	-0.707607414567408	0.00253359870286686	0.878011702058264	down
ENSG00000160991	1483.5	1759	1208	0.686753837407618	-0.542135028146882	0.000186922669226706	0.289800233302354	down
ENSG00000161654	1755	2034	1476	0.725663716814159	-0.462626957797104	0.0011759709375382	0.64824744614606	down
ENSG00000164687	1594.5	1799	1390	0.772651473040578	-0.372110303640612	0.00967204644936745	1	down
ENSG00000166106	851	1001	701	0.7002997002997	-0.51395562482537	0.0010318612367207	0.595263949723111	down
ENSG00000166147	178	233	123	0.527896995708155	-0.92167163931504	0.000106321360328772	0.188386261736823	down
ENSG00000167657	1482	1698	1266	0.745583038869258	-0.423559054124697	0.00348055250663037	1	down
ENSG00000167693	1252	1444	1060	0.734072022160665	-0.446006477436609	0.00256390530582134	0.878011702058264	down
ENSG00000169469	60.5	81	40	0.493827160493827	-1.01792190799726	0.00535801831631693	1	down
ENSG00000171223	2052	2321	1783	0.768203360620422	-0.380439819719487	0.00684074060322963	1	down
ENSG00000172062	669.5	1052	287	0.272813688212928	-1.87401206261661	9.81984503533235e-28	2.43591075946454e-23	down
ENSG00000172159	194	242	146	0.603305785123967	-0.729038678394577	0.00150157342961883	0.709803381736757	down
ENSG00000172818	113	141	85	0.602836879432624	-0.730160416261092	0.00933342370756428	1	down
ENSG00000173137	323.5	380	267	0.702631578947368	-0.509159676643394	0.00880641749620077	1	down
ENSG00000173171	425	522	328	0.628352490421456	-0.670353991951801	0.000210707155564429	0.30517923665459	down
ENSG00000174428	203.5	253	154	0.608695652173913	-0.716207033999409	0.00151712544317363	0.709803381736757	down
ENSG00000174996	1043.5	1187	900	0.75821398483572	-0.39932302842487	0.00842628458456685	1	down
ENSG00000175567	350	414	286	0.690821256038647	-0.533615620720936	0.00499613491714171	1	down
ENSG00000175592	1492.5	1807	1178	0.651909241837299	-0.617256967034139	2.11539470855183e-05	0.0472727972971838	down
ENSG00000175920	185.5	236	135	0.572033898305085	-0.80582745231101	0.000563097699935198	0.465606718153084	down
ENSG00000176125	46.5	63	30	0.476190476190476	-1.0703893278914	0.00963848452512782	1	down
ENSG00000176153	117.5	157	78	0.496815286624204	-1.00921853002938	0.000287907537910625	0.340087351686236	down
ENSG00000176903	982.5	1154	811	0.702772963604853	-0.50886940442821	0.000884939891499679	0.55718456965622	down
ENSG00000177144	32	59	5	0.0847457627118644	-3.56071495447448	6.34435278156511e-09	2.24825735856435e-05	down
ENSG00000177728	1053	1195	911	0.76234309623431	-0.39148765906606	0.00970199537200575	1	down
ENSG00000178209	15611.5	18547	12676	0.683452849517442	-0.549086283191713	0.000259982514931569	0.322456313269625	down
ENSG00000180921	4399.5	4935	3864	0.782978723404255	-0.352954990507987	0.00998000015015928	1	down
ENSG00000183092	124	159	89	0.559748427672956	-0.837149524317958	0.0020361779016422	0.814668210131232	down
ENSG00000183305	16.5	26	7	0.269230769230769	-1.89308479608349	0.0091212454491133	1	down
ENSG00000183722	113.5	149	78	0.523489932885906	-0.933766301599913	0.000907816598519219	0.55718456965622	down
ENSG00000184207	414.5	486	343	0.705761316872428	-0.502747737432969	0.00565445959013538	1	down
ENSG00000185022	309.5	370	249	0.672972972972973	-0.571379528448231	0.00372338610755263	1	down
ENSG00000185090	253.5	312	195	0.625	-0.678071905112638	0.00122691599897682	0.660780436650712	down
ENSG00000186395	581.5	695	468	0.673381294964029	-0.570504448027465	0.000699342223641797	0.49825460991427	down
ENSG00000187713	892	1020	764	0.749019607843137	-0.416924608823109	0.00726048506906523	1	down
ENSG00000188157	4431.5	5083	3780	0.743655321660437	-0.427293996340009	0.00182404890044045	0.780126845246997	down
ENSG00000188985	267	324	210	0.648148148148148	-0.625604485218502	0.00241231090801554	0.878011702058264	down
ENSG00000189143	2337	2630	2044	0.777186311787072	-0.363667603242043	0.00909714054724753	1	down
ENSG00000196235	2403	2713	2093	0.77147069664578	-0.374316736026157	0.00716500793769402	1	down
ENSG00000196878	2463	2863	2063	0.7205728257073	-0.472783849112868	0.000676921227127043	0.49825460991427	down
ENSG00000197483	193	246	140	0.569105691056911	-0.813231488394274	0.000417585651254025	0.431609569375306	down
ENSG00000198142	782	893	671	0.751399776035834	-0.412347408921039	0.00941571408588133	1	down
ENSG00000198246	211	264	158	0.598484848484849	-0.740613371181351	0.000903279948217444	0.55718456965622	down
ENSG00000204388	2130.5	2471	1790	0.724403075677863	-0.465135423177166	0.000920929104083891	0.55718456965622	down
ENSG00000205744	102.5	130	75	0.576923076923077	-0.793549122532574	0.00658924711450901	1	down
ENSG00000206503	1001	1150	852	0.740869565217391	-0.432708525605899	0.0045568142638874	1	down
ENSG00000220842	897	1317	477	0.362186788154898	-1.465194174251	3.9223473612644e-20	3.24325828811749e-16	down
ENSG00000223572	27.5	40	15	0.375	-1.41503749927884	0.00923901672952778	1	down
ENSG00000225511	29	42	16	0.380952380952381	-1.39231742277876	0.00844510435364416	1	down
ENSG00000228223	98	126	70	0.555555555555556	-0.84799690655495	0.00437641000516717	1	down
ENSG00000228434	9.5	17	2	0.117647058823529	-3.08746284125034	0.00471277089603136	1	down
ENSG00000230733	499	581	417	0.717728055077453	-0.478490779959865	0.0059083156950594	1	down
ENSG00000233493	63.5	85	42	0.494117647058824	-1.01707351335894	0.00446778082404922	1	down
ENSG00000237330	34	50	18	0.36	-1.47393118833241	0.00258384480570238	0.878011702058264	down
ENSG00000238103	1526	1788	1264	0.706935123042506	-0.500350273006215	0.000539925292497936	0.465606718153084	down
ENSG00000239857	46	66	26	0.393939393939394	-1.34395440121736	0.00136542325751812	0.677413786519891	down
ENSG00000241360	32.5	49	16	0.326530612244898	-1.61470984411521	0.00135883558901385	0.677413786519891	down
ENSG00000243449	615.5	711	520	0.731364275668073	-0.451337936590961	0.00661217198580161	1	down
ENSG00000261150	535.5	617	454	0.73581847649919	-0.442578191858503	0.00969526722846472	1	down
ENSG00000261221	413	485	341	0.703092783505155	-0.508213008050318	0.00519622850568142	1	down
ENSG00000263001	833	975	691	0.708717948717949	-0.496716508248715	0.00157377997240674	0.709803381736757	down
ENSG00000270647	6350.5	7151	5550	0.776115228639351	-0.365657231849616	0.00817182943464089	1	down
ENSG00000272808	59	79	39	0.493670886075949	-1.01837852931485	0.00587670780955496	1	down
ENSG00000274012	1237.5	1824	651	0.356907894736842	-1.48637628099911	1.46733798811298e-22	1.81993930665652e-18	down
ENSG00000274615	17.5	30	5	0.166666666666667	-2.58496250072116	0.00053276317190121	0.465606718153084	down
ENSG00000275532	7.5	14	1	0.0714285714285714	-3.8073549220576	0.00541075379301393	1	down
ENSG00000276386	83	116	50	0.431034482758621	-1.21412480535285	0.000160043190839315	0.264668759464003	down
ENSG00000278619	325.5	384	267	0.6953125	-0.524266569033602	0.006894645482113	1	down
ENSG00000279806	69.5	92	47	0.510869565217391	-0.968973104379375	0.0047868050110956	1	down
ENSG00000280789	95	128	62	0.484375	-1.04580368961312	0.000553427157239056	0.465606718153084	down
ENSG00000014641	2056.5	1791	2322	1.2964824120603	0.374602634879605	0.00773290481376541	1	up
ENSG00000019169	20	8	32	4	2	0.00252978210370046	0.878011702058264	up
ENSG00000028116	235	190	280	1.47368421052632	0.559427408614019	0.00919299183801204	1	up
ENSG00000042832	10.5	2	19	9.5	3.24792751344359	0.0020063340660694	0.814668210131232	up
ENSG00000050730	7	1	13	13	3.70043971814109	0.00859556090826405	1	up
ENSG00000075188	465	390	540	1.38461538461538	0.46948528330122	0.00786408845853256	1	up
ENSG00000088832	2685.5	2343	3028	1.29236022193769	0.370008251122596	0.00750304559146804	1	up
ENSG00000103226	242.5	181	304	1.67955801104972	0.74808162636038	0.000446011869047285	0.442550816943478	up
ENSG00000107249	149	112	186	1.66071428571429	0.731803889050427	0.00377684425875179	1	up
ENSG00000107833	604.5	509	700	1.37524557956778	0.459689265756634	0.00585454697115388	1	up
ENSG00000114115	7179	6268	8090	1.29068283343969	0.36813452284476	0.00813725354696763	1	up
ENSG00000114854	7	1	13	13	3.70043971814109	0.00859556090826405	1	up
ENSG00000118507	74.5	52	97	1.86538461538462	0.899473124046036	0.0069024002726414	1	up
ENSG00000120820	22	11	33	3	1.58496250072116	0.00988052604453802	1	up
ENSG00000121858	173	125	221	1.768	0.822118274729345	0.000601675646785002	0.481456970778992	up
ENSG00000125352	155.5	121	190	1.5702479338843	0.650992371056353	0.00879903229024576	1	up
ENSG00000132932	8.5	1	16	16	4	0.0021342095291294	0.817641884717433	up
ENSG00000132965	30	16	44	2.75	1.4594316186373	0.00511172486946182	1	up
ENSG00000135976	68.5	43	94	2.18604651162791	1.12832409697554	0.00115824140614753	0.64824744614606	up
ENSG00000137673	40	23	57	2.47826086956522	1.30932805810773	0.00348444114002379	1	up
ENSG00000137944	387.5	319	456	1.4294670846395	0.515477400399872	0.00530172971816641	1	up
ENSG00000138399	291.5	235	348	1.48085106382979	0.566426549283728	0.0047372869021712	1	up
ENSG00000138496	323.5	265	382	1.44150943396226	0.527580278585187	0.00664616020326635	1	up
ENSG00000143158	197.5	154	241	1.56493506493506	0.64610279553506	0.00459716063081252	1	up
ENSG00000153234	28	12	44	3.66666666666667	1.87446911791614	0.000703011825646999	0.49825460991427	up
ENSG00000154736	15	6	24	4	2	0.00925404731489613	1	up
ENSG00000155957	55.5	37	74	2	1	0.00849693898644497	1	up
ENSG00000156804	1011.5	869	1154	1.32796317606444	0.409215141831082	0.00720385460713714	1	up
ENSG00000163463	12	3	21	7	2.8073549220576	0.0025413326290028	0.878011702058264	up
ENSG00000164331	93.5	67	120	1.7910447761194	0.840801405150746	0.00554592321030181	1	up
ENSG00000167549	14	3	25	8.33333333333333	3.05889368905357	0.00051028428101432	0.465606718153084	up
ENSG00000169213	342	277	407	1.46931407942238	0.555142818217059	0.00371708325077819	1	up
ENSG00000169242	252.5	204	301	1.47549019607843	0.561194334788206	0.00747068002312848	1	up
ENSG00000169612	127.5	50	205	4.1	2.03562390973072	1.15861510029209e-12	5.7481212355691e-09	up
ENSG00000170542	58	39	77	1.97435897435897	0.981384321832653	0.00838255016798284	1	up
ENSG00000171124	6.5	0	13	Inf	Inf	0.00169273248683329	0.749820036935474	up
ENSG00000172058	62	5	119	23.8	4.57288966842058	2.34714361089375e-19	1.45558111029576e-15	up
ENSG00000173432	454.5	367	542	1.47683923705722	0.562512788510659	0.0015486720641354	0.709803381736757	up
ENSG00000178053	89.5	64	115	1.796875	0.845490050944375	0.00613630896201294	1	up
ENSG00000188856	1293.5	1093	1494	1.36688014638609	0.450886747117333	0.0022058419231479	0.829062344630406	up
ENSG00000196873	112	73	151	2.06849315068493	1.04858018044506	0.000221447482858285	0.30517923665459	up
ENSG00000204623	22	11	33	3	1.58496250072116	0.00988052604453802	1	up
ENSG00000205746	58.5	39	78	2	1	0.00702504530647349	1	up
ENSG00000213250	7	1	13	13	3.70043971814109	0.00859556090826405	1	up
ENSG00000237550	867	701	1033	1.47360912981455	0.559353904854436	0.000342468990725726	0.386149353815562	up
ENSG00000241794	12	4	20	5	2.32192809488736	0.00893849720815784	1	up
ENSG00000246228	48	31	65	2.09677419354839	1.06817150264158	0.00872559936514047	1	up
ENSG00000254433	8	1	15	15	3.90689059560852	0.00340022436734999	1	up
ENSG00000254851	18.5	8	29	3.625	1.85798099512757	0.00649314940683285	1	up
ENSG00000256594	27	14	40	2.85714285714286	1.51457317282976	0.00600016510978163	1	up
ENSG00000257093	619	524	714	1.36259541984733	0.446357262491649	0.00716825592731795	1	up
ENSG00000260261	12	4	20	5	2.32192809488736	0.00893849720815784	1	up
ENSG00000270012	22	10	34	3.4	1.76553474636298	0.00444489038280618	1	up
ENSG00000273611	769	654	884	1.35168195718654	0.434755733893349	0.00634590914003553	1	up
ENSG00000275400	49	32	66	2.0625	1.04439411935845	0.00957337718898845	1	up
ENSG00000277203	120	47	193	4.1063829787234	2.03786818559044	3.58299074871006e-12	1.4813278085417e-08	up
ENSG00000280443	5	0	10	Inf	Inf	0.00808891141568257	1	up
