# Supplementary material for: Vitamin D receptor suppresses proliferation and metastasis in renal cell carcinoma cell lines via regulating the expression of the epithelial Ca2+ channel TRPV5
Source: PLoS One. 2018 Apr 16;13(4):e0195844. doi: 10.1371/journal.pone.0195844 (PMC5901920; doi:10.1371/journal.pone.0195844)
Supplement: S6 Fig — (ZIP) [file pone.0195844.s006.zip › S6_Fig6_File/leVDR DOWN.xltx]

## Sheet: leVDR DOWN
id	baseMean	baseMeanA	baseMeanB	foldChange	log2FoldChange	pval	padj	Direction
ENSG00000261295	13.6382	26.2873	0.989071	0.0376254	-4.73215	0.00141759	0.23189	down
ENSG00000240476	14.6382	27.2984	1.97814	0.0724638	-3.7866	0.00341396	0.429584	down
ENSG00000228044	20.6826	37.4089	3.95628	0.105758	-3.24116	0.00268302	0.365743	down
ENSG00000117115	83.2028	147.613	18.7923	0.127308	-2.97361	1.81361e-05	0.00765605	down
ENSG00000148346	13905	23993.2	3816.82	0.159079	-2.65218	2.18928e-09	2.72857e-06	down
ENSG00000197142	45.8599	78.8619	12.8579	0.163043	-2.61667	0.0010962	0.196512	down
ENSG00000167755	54.4209	93.0166	15.8251	0.170132	-2.55527	0.000776505	0.149437	down
ENSG00000117472	43.8378	74.8177	12.8579	0.171857	-2.54072	0.0016616	0.261983	down
ENSG00000116833	46.3544	78.8619	13.847	0.175585	-2.50976	0.00156031	0.249012	down
ENSG00000205572	136.525	230.519	42.53	0.184497	-2.43833	2.83891e-05	0.0116098	down
ENSG00000254703	27.705	46.5083	8.90164	0.191399	-2.38535	0.00929291	0.800077	down
ENSG00000129451	133.459	221.42	45.4973	0.205479	-2.28293	8.61092e-05	0.0278239	down
ENSG00000125538	1074.68	1779.45	369.912	0.20788	-2.26617	9.72963e-09	1.06106e-05	down
ENSG00000170961	418.959	690.547	147.372	0.213413	-2.22828	4.46423e-07	0.000333835	down
ENSG00000117407	300.579	491.37	109.787	0.22343	-2.16211	4.06457e-06	0.00236404	down
ENSG00000164690	80.5543	131.437	29.6721	0.225753	-2.14719	0.00125582	0.214827	down
ENSG00000164647	111.259	180.978	41.541	0.229536	-2.12321	0.000470456	0.0983805	down
ENSG00000179913	92.621	149.635	35.6065	0.237955	-2.07124	0.00116365	0.204405	down
ENSG00000248144	401.563	636.962	166.164	0.26087	-1.9386	1.01277e-05	0.00481951	down
ENSG00000136869	80.9829	125.37	36.5956	0.2919	-1.77645	0.00653361	0.635703	down
ENSG00000162511	493.403	760.31	226.497	0.297901	-1.74709	3.49802e-05	0.0134638	down
ENSG00000240065	306.788	471.149	142.426	0.302295	-1.72597	0.000168646	0.0443386	down
ENSG00000227066	170.472	259.84	81.1038	0.31213	-1.67978	0.00149243	0.24112	down
ENSG00000177409	147.339	224.453	70.224	0.312867	-1.67638	0.00231639	0.331294	down
ENSG00000228951	478.699	726.945	230.453	0.317016	-1.65737	8.82443e-05	0.0281661	down
ENSG00000135318	343.845	513.613	174.076	0.338925	-1.56096	0.000460651	0.0983805	down
ENSG00000125347	1293.92	1931.11	656.743	0.340087	-1.55603	4.30162e-05	0.0163169	down
ENSG00000111319	232.739	346.79	118.688	0.342249	-1.54688	0.00144949	0.235636	down
ENSG00000137309	8521.22	12682.6	4359.82	0.343764	-1.54051	0.000113492	0.0345399	down
ENSG00000221963	704.229	1047.45	361.011	0.344658	-1.53676	0.000124378	0.0369924	down
ENSG00000180530	1155.94	1702.61	609.268	0.357844	-1.4826	0.000105249	0.0327939	down
ENSG00000162433	857.898	1262.8	452.994	0.358722	-1.47906	0.000159251	0.042634	down
ENSG00000103260	227.146	332.635	121.656	0.365733	-1.45114	0.00289224	0.382317	down
ENSG00000125089	195.484	286.127	104.841	0.366416	-1.44845	0.0042015	0.488737	down
ENSG00000188856	1183.96	1732.94	634.983	0.36642	-1.44843	0.000145501	0.0396687	down
ENSG00000141526	2943.18	4294.94	1591.41	0.370532	-1.43233	0.000119108	0.0358324	down
ENSG00000163220	26848.8	39127.6	14570	0.372371	-1.42519	0.00331315	0.426121	down
ENSG00000117228	168.329	244.674	91.9836	0.375943	-1.41141	0.00727217	0.66784	down
ENSG00000115008	1718.39	2491.23	945.552	0.379553	-1.39763	0.000184529	0.0468902	down
ENSG00000154310	334.119	483.282	184.956	0.382709	-1.38568	0.00187894	0.28662	down
ENSG00000125148	7052.55	10189.4	3915.73	0.384296	-1.37971	0.000399949	0.0905747	down
ENSG00000135842	466.237	672.348	260.126	0.386891	-1.37	0.00112359	0.200053	down
ENSG00000153292	263.258	379.144	147.372	0.388696	-1.36329	0.00365069	0.446493	down
ENSG00000105963	199.452	287.138	111.765	0.389238	-1.36128	0.00669715	0.642975	down
ENSG00000123892	205.474	295.227	115.721	0.391974	-1.35117	0.00667063	0.642975	down
ENSG00000168209	984.62	1410.41	558.825	0.396213	-1.33565	0.000528607	0.108088	down
ENSG00000165757	1395.02	1995.81	794.224	0.397945	-1.32936	0.000412975	0.0916782	down
ENSG00000137962	393.309	560.122	226.497	0.404371	-1.30625	0.00246096	0.34261	down
ENSG00000162599	385.76	547.989	223.53	0.40791	-1.29368	0.00279158	0.376616	down
ENSG00000173210	296.326	418.575	174.076	0.415879	-1.26576	0.00545452	0.568769	down
ENSG00000099194	8383.15	11628.1	5138.22	0.44188	-1.17827	0.0028387	0.377416	down
ENSG00000164308	657.732	909.945	405.519	0.445652	-1.16601	0.00352152	0.438426	down
ENSG00000175592	707.933	978.696	437.169	0.446685	-1.16267	0.00333935	0.426345	down
ENSG00000132589	1457.99	2010.98	905	0.45003	-1.15191	0.00206882	0.307546	down
ENSG00000065923	1083.36	1486.24	680.481	0.457853	-1.12704	0.00306172	0.400898	down
ENSG00000134955	770.09	1055.54	484.645	0.459145	-1.12298	0.00419837	0.488737	down
ENSG00000137831	481.93	660.216	303.645	0.459917	-1.12055	0.00704766	0.656868	down
ENSG00000263528	501.503	686.503	316.503	0.461036	-1.11705	0.00689668	0.652316	down
ENSG00000173432	491.458	672.348	310.568	0.461916	-1.1143	0.00719839	0.66784	down
ENSG00000173227	397.079	542.934	251.224	0.462716	-1.1118	0.00948391	0.805917	down
ENSG00000156711	830.27	1132.38	528.164	0.466421	-1.1003	0.00468724	0.516334	down
ENSG00000184640	8050.62	10971.9	5129.32	0.467495	-1.09698	0.00517602	0.544064	down
ENSG00000104408	4807.33	6547.56	3067.11	0.468435	-1.09408	0.00361255	0.443903	down
ENSG00000241494	764.947	1037.34	492.557	0.474828	-1.07452	0.00613798	0.610834	down
ENSG00000127824	1711.38	2301.15	1121.61	0.487411	-1.03679	0.00515374	0.544064	down
ENSG00000183742	873.756	1174.84	572.672	0.487447	-1.03668	0.00734351	0.669692	down
ENSG00000072571	728.714	979.708	477.721	0.487616	-1.03618	0.00851333	0.752768	down
ENSG00000109452	1081.97	1448.83	715.098	0.493568	-1.01868	0.00730513	0.668521	down
ENSG00000173193	1030.26	1378.06	682.459	0.495231	-1.01383	0.00781045	0.702484	down
ENSG00000156804	1159.17	1544.88	773.453	0.500654	-0.998113	0.00823256	0.73041	down
ENSG00000186480	1407.45	1865.39	949.508	0.509014	-0.974223	0.00905025	0.781756	down
ENSG00000176659	7.58288	15.1658	0	0	#NAME?	0.00523372	0.547929	down
ENSG00000186891	7.07735	14.1547	0	0	#NAME?	0.0070523	0.656868	down
ENSG00000225393	7.07735	14.1547	0	0	#NAME?	0.0070523	0.656868	down
