# Supplementary material for: Vitamin D receptor suppresses proliferation and metastasis in renal cell carcinoma cell lines via regulating the expression of the epithelial Ca2+ channel TRPV5
Source: PLoS One. 2018 Apr 16;13(4):e0195844. doi: 10.1371/journal.pone.0195844 (PMC5901920; doi:10.1371/journal.pone.0195844)
Supplement: S6 Fig — (ZIP) [file pone.0195844.s006.zip › S6_Fig6_File/shVDR UP.xltx]

## Sheet: Caki1shctrl_vs_Caki1shVDR.pvalu
id	baseMean	baseMeanA	baseMeanB	foldChange	log2FoldChange	pval	padj	Direction
ENSG00000171124	6.5	0	13	Inf	Inf	0.00169273	0.74982	up
ENSG00000280443	5	0	10	Inf	Inf	0.00808891	1	up
ENSG00000172058	62	5	119	23.8	4.57289	2.34714e-19	1.45558e-15	up
ENSG00000132932	8.5	1	16	16	4	0.00213421	0.817642	up
ENSG00000254433	8	1	15	15	3.90689	0.00340022	1	up
ENSG00000050730	7	1	13	13	3.70044	0.00859556	1	up
ENSG00000114854	7	1	13	13	3.70044	0.00859556	1	up
ENSG00000213250	7	1	13	13	3.70044	0.00859556	1	up
ENSG00000042832	10.5	2	19	9.5	3.24793	0.00200633	0.814668	up
ENSG00000167549	14	3	25	8.33333	3.05889	0.000510284	0.465607	up
ENSG00000163463	12	3	21	7	2.80735	0.00254133	0.878012	up
ENSG00000241794	12	4	20	5	2.32193	0.0089385	1	up
ENSG00000260261	12	4	20	5	2.32193	0.0089385	1	up
ENSG00000277203	120	47	193	4.10638	2.03787	3.58299e-12	1.48133e-08	up
ENSG00000169612	127.5	50	205	4.1	2.03562	1.15862e-12	5.74812e-09	up
ENSG00000019169	20	8	32	4	2	0.00252978	0.878012	up
ENSG00000154736	15	6	24	4	2	0.00925405	1	up
ENSG00000153234	28	12	44	3.66667	1.87447	0.000703012	0.498255	up
ENSG00000254851	18.5	8	29	3.625	1.85798	0.00649315	1	up
ENSG00000270012	22	10	34	3.4	1.76553	0.00444489	1	up
ENSG00000120820	22	11	33	3	1.58496	0.00988053	1	up
ENSG00000204623	22	11	33	3	1.58496	0.00988053	1	up
ENSG00000256594	27	14	40	2.85714	1.51457	0.00600017	1	up
ENSG00000132965	30	16	44	2.75	1.45943	0.00511172	1	up
ENSG00000137673	40	23	57	2.47826	1.30933	0.00348444	1	up
ENSG00000135976	68.5	43	94	2.18605	1.12832	0.00115824	0.648247	up
ENSG00000246228	48	31	65	2.09677	1.06817	0.0087256	1	up
ENSG00000196873	112	73	151	2.06849	1.04858	0.000221447	0.305179	up
ENSG00000275400	49	32	66	2.0625	1.04439	0.00957338	1	up
ENSG00000155957	55.5	37	74	2	1	0.00849694	1	up
ENSG00000205746	58.5	39	78	2	1	0.00702505	1	up
ENSG00000170542	58	39	77	1.97436	0.981384	0.00838255	1	up
ENSG00000118507	74.5	52	97	1.86538	0.899473	0.0069024	1	up
ENSG00000178053	89.5	64	115	1.79688	0.84549	0.00613631	1	up
ENSG00000164331	93.5	67	120	1.79104	0.840801	0.00554592	1	up
ENSG00000121858	173	125	221	1.768	0.822118	0.000601676	0.481457	up
ENSG00000103226	242.5	181	304	1.67956	0.748082	0.000446012	0.442551	up
ENSG00000107249	149	112	186	1.66071	0.731804	0.00377684	1	up
ENSG00000125352	155.5	121	190	1.57025	0.650992	0.00879903	1	up
ENSG00000143158	197.5	154	241	1.56494	0.646103	0.00459716	1	up
ENSG00000138399	291.5	235	348	1.48085	0.566427	0.00473729	1	up
ENSG00000173432	454.5	367	542	1.47684	0.562513	0.00154867	0.709803	up
ENSG00000169242	252.5	204	301	1.47549	0.561194	0.00747068	1	up
ENSG00000028116	235	190	280	1.47368	0.559427	0.00919299	1	up
ENSG00000237550	867	701	1033	1.47361	0.559354	0.000342469	0.386149	up
ENSG00000169213	342	277	407	1.46931	0.555143	0.00371708	1	up
ENSG00000138496	323.5	265	382	1.44151	0.52758	0.00664616	1	up
ENSG00000137944	387.5	319	456	1.42947	0.515477	0.00530173	1	up
ENSG00000075188	465	390	540	1.38462	0.469485	0.00786409	1	up
ENSG00000107833	604.5	509	700	1.37525	0.459689	0.00585455	1	up
ENSG00000188856	1293.5	1093	1494	1.36688	0.450887	0.00220584	0.829062	up
ENSG00000257093	619	524	714	1.3626	0.446357	0.00716826	1	up
ENSG00000273611	769	654	884	1.35168	0.434756	0.00634591	1	up
ENSG00000156804	1011.5	869	1154	1.32796	0.409215	0.00720385	1	up
ENSG00000014641	2056.5	1791	2322	1.29648	0.374603	0.0077329	1	up
ENSG00000088832	2685.5	2343	3028	1.29236	0.370008	0.00750305	1	up
ENSG00000114115	7179	6268	8090	1.29068	0.368135	0.00813725	1	up
