# Supplementary material for: Vitamin D receptor suppresses proliferation and metastasis in renal cell carcinoma cell lines via regulating the expression of the epithelial Ca2+ channel TRPV5
Source: PLoS One. 2018 Apr 16;13(4):e0195844. doi: 10.1371/journal.pone.0195844 (PMC5901920; doi:10.1371/journal.pone.0195844)
Supplement: S6 Fig — (ZIP) [file pone.0195844.s006.zip › S6_Fig6_File/shVDR DOWN.xls]

id	baseMean	baseMeanA	baseMeanB	foldChange	log2FoldChange	pval	padj	Direction
ENSG00000275532	7.5	14	1	0.071428571	-3.807354922	0.005410754	1	down
ENSG00000177144	32	59	5	0.084745763	-3.560714954	6.34E-09	2.25E-05	down
ENSG00000228434	9.5	17	2	0.117647059	-3.087462841	0.004712771	1	down
ENSG00000274615	17.5	30	5	0.166666667	-2.584962501	0.000532763	0.465606718	down
ENSG00000129535	16.5	26	7	0.269230769	-1.893084796	0.009121245	1	down
ENSG00000183305	16.5	26	7	0.269230769	-1.893084796	0.009121245	1	down
ENSG00000172062	669.5	1052	287	0.272813688	-1.874012063	9.82E-28	2.44E-23	down
ENSG00000241360	32.5	49	16	0.326530612	-1.614709844	0.001358836	0.677413787	down
ENSG00000274012	1237.5	1824	651	0.356907895	-1.486376281	1.47E-22	1.82E-18	down
ENSG00000237330	34	50	18	0.36	-1.473931188	0.002583845	0.878011702	down
ENSG00000220842	897	1317	477	0.362186788	-1.465194174	3.92E-20	3.24E-16	down
ENSG00000160471	40.5	59	22	0.372881356	-1.423211431	0.001482288	0.709803382	down
ENSG00000223572	27.5	40	15	0.375	-1.415037499	0.009239017	1	down
ENSG00000225511	29	42	16	0.380952381	-1.392317423	0.008445104	1	down
ENSG00000239857	46	66	26	0.393939394	-1.343954401	0.001365423	0.677413787	down
ENSG00000160200	85	120	50	0.416666667	-1.263034406	7.62E-05	0.145385802	down
ENSG00000276386	83	116	50	0.431034483	-1.214124805	0.000160043	0.264668759	down
ENSG00000111424	247	341	153	0.448680352	-1.156240086	7.03E-08	0.000218111	down
ENSG00000176125	46.5	63	30	0.476190476	-1.070389328	0.009638485	1	down
ENSG00000280789	95	128	62	0.484375	-1.04580369	0.000553427	0.465606718	down
ENSG00000272808	59	79	39	0.493670886	-1.018378529	0.005876708	1	down
ENSG00000169469	60.5	81	40	0.49382716	-1.017921908	0.005358018	1	down
ENSG00000233493	63.5	85	42	0.494117647	-1.017073513	0.004467781	1	down
ENSG00000176153	117.5	157	78	0.496815287	-1.00921853	0.000287908	0.340087352	down
ENSG00000279806	69.5	92	47	0.510869565	-0.968973104	0.004786805	1	down
ENSG00000130829	57.5	76	39	0.513157895	-0.962525295	0.009983804	1	down
ENSG00000183722	113.5	149	78	0.523489933	-0.933766302	0.000907817	0.55718457	down
ENSG00000166147	178	233	123	0.527896996	-0.921671639	0.000106321	0.188386262	down
ENSG00000146556	71	92	50	0.543478261	-0.879705766	0.009617119	1	down
ENSG00000154118	105	136	74	0.544117647	-0.878009476	0.00244381	0.878011702	down
ENSG00000228223	98	126	70	0.555555556	-0.847996907	0.00437641	1	down
ENSG00000151632	398	511	285	0.557729941	-0.842361372	5.04E-06	0.012509643	down
ENSG00000183092	124	159	89	0.559748428	-0.837149524	0.002036178	0.81466821	down
ENSG00000197483	193	246	140	0.569105691	-0.813231488	0.000417586	0.431609569	down
ENSG00000175920	185.5	236	135	0.572033898	-0.805827452	0.000563098	0.465606718	down
ENSG00000146707	118	150	86	0.573333333	-0.802553936	0.003693548	1	down
ENSG00000205744	102.5	130	75	0.576923077	-0.793549123	0.006589247	1	down
ENSG00000111271	95	120	70	0.583333333	-0.777607579	0.009777154	1	down
ENSG00000106484	445.5	560	331	0.591071429	-0.75859561	2.29E-05	0.047272797	down
ENSG00000147642	106	133	79	0.593984962	-0.751501687	0.009090784	1	down
ENSG00000198246	211	264	158	0.598484848	-0.740613371	0.00090328	0.55718457	down
ENSG00000172818	113	141	85	0.602836879	-0.730160416	0.009333424	1	down
ENSG00000172159	194	242	146	0.603305785	-0.729038678	0.001501573	0.709803382	down
ENSG00000174428	203.5	253	154	0.608695652	-0.716207034	0.001517125	0.709803382	down
ENSG00000160886	183	227	139	0.612334802	-0.707607415	0.002533599	0.878011702	down
ENSG00000142544	155.5	192	119	0.619791667	-0.690144737	0.005496262	1	down
ENSG00000185090	253.5	312	195	0.625	-0.678071905	0.001226916	0.660780437	down
ENSG00000173171	425	522	328	0.62835249	-0.670353992	0.000210707	0.305179237	down
ENSG00000110092	2092	2557	1627	0.63629253	-0.65223791	3.66E-06	0.010079975	down
ENSG00000188985	267	324	210	0.648148148	-0.625604485	0.002412311	0.878011702	down
ENSG00000175592	1492.5	1807	1178	0.651909242	-0.617256967	2.12E-05	0.047272797	down
ENSG00000137714	462	555	369	0.664864865	-0.588866955	0.000882496	0.55718457	down
ENSG00000138678	542	650	434	0.667692308	-0.582744675	0.000647313	0.49825461	down
ENSG00000185022	309.5	370	249	0.672972973	-0.571379528	0.003723386	1	down
ENSG00000186395	581.5	695	468	0.673381295	-0.570504448	0.000699342	0.49825461	down
ENSG00000110104	849	1010	688	0.681188119	-0.553874823	0.000409838	0.431609569	down
ENSG00000178209	15611.5	18547	12676	0.68345285	-0.549086283	0.000259983	0.322456313	down
ENSG00000160991	1483.5	1759	1208	0.686753837	-0.542135028	0.000186923	0.289800233	down
ENSG00000175567	350	414	286	0.690821256	-0.533615621	0.004996135	1	down
ENSG00000278619	325.5	384	267	0.6953125	-0.524266569	0.006894645	1	down
ENSG00000111752	409.5	483	336	0.695652174	-0.523561956	0.004071991	1	down
ENSG00000166106	851	1001	701	0.7002997	-0.513955625	0.001031861	0.59526395	down
ENSG00000173137	323.5	380	267	0.702631579	-0.509159677	0.008806417	1	down
ENSG00000176903	982.5	1154	811	0.702772964	-0.508869404	0.00088494	0.55718457	down
ENSG00000261221	413	485	341	0.703092784	-0.508213008	0.005196229	1	down
ENSG00000142444	406.5	477	336	0.704402516	-0.505528033	0.005628619	1	down
ENSG00000126822	692	812	572	0.704433498	-0.50546458	0.001865065	0.784149174	down
ENSG00000184207	414.5	486	343	0.705761317	-0.502747737	0.00565446	1	down
ENSG00000238103	1526	1788	1264	0.706935123	-0.500350273	0.000539925	0.465606718	down
ENSG00000140548	449	526	372	0.707224335	-0.499760178	0.005023621	1	down
ENSG00000263001	833	975	691	0.708717949	-0.496716508	0.00157378	0.709803382	down
ENSG00000107338	421.5	493	350	0.709939148	-0.494232725	0.006296966	1	down
ENSG00000105732	610.5	714	507	0.710084034	-0.493938327	0.003012017	1	down
ENSG00000141456	1251	1460	1042	0.71369863	-0.486613091	0.001006009	0.594168235	down
ENSG00000125637	438.5	511	366	0.716242661	-0.481479643	0.007195017	1	down
ENSG00000230733	499	581	417	0.717728055	-0.47849078	0.005908316	1	down
ENSG00000196878	2463	2863	2063	0.720572826	-0.472783849	0.000676921	0.49825461	down
ENSG00000204388	2130.5	2471	1790	0.724403076	-0.465135423	0.000920929	0.55718457	down
ENSG00000161654	1755	2034	1476	0.725663717	-0.462626958	0.001175971	0.648247446	down
ENSG00000243449	615.5	711	520	0.731364276	-0.451337937	0.006612172	1	down
ENSG00000160193	710.5	820	601	0.732926829	-0.448258919	0.005543868	1	down
ENSG00000167693	1252	1444	1060	0.734072022	-0.446006477	0.002563905	0.878011702	down
ENSG00000116717	628	724	532	0.73480663	-0.444563452	0.007233306	1	down
ENSG00000148344	4798.5	5529	4068	0.735756918	-0.442698892	0.001251983	0.660780437	down
ENSG00000261150	535.5	617	454	0.735818476	-0.442578192	0.009695267	1	down
ENSG00000140521	838	963	713	0.7403946	-0.433633721	0.005722445	1	down
ENSG00000206503	1001	1150	852	0.740869565	-0.432708526	0.004556814	1	down
ENSG00000132470	12447.5	14292	10603	0.741883571	-0.430735302	0.003158069	1	down
ENSG00000146063	710	815	605	0.742331288	-0.429864917	0.007822583	1	down
ENSG00000116260	3216.5	3691	2742	0.742888106	-0.428783166	0.001822086	0.780126845	down
ENSG00000126461	2364	2712	2016	0.743362832	-0.42786154	0.002142495	0.817641885	down
ENSG00000188157	4431.5	5083	3780	0.743655322	-0.427293996	0.001824049	0.780126845	down
ENSG00000167657	1482	1698	1266	0.745583039	-0.423559054	0.003480553	1	down
ENSG00000138623	767	878	656	0.74715262	-0.420525125	0.008317119	1	down
ENSG00000111786	1399.5	1602	1197	0.747191011	-0.420450995	0.003953358	1	down
ENSG00000156860	858.5	982	735	0.748472505	-0.417978775	0.007483649	1	down
ENSG00000187713	892	1020	764	0.749019608	-0.416924609	0.007260485	1	down
ENSG00000198142	782	893	671	0.751399776	-0.412347409	0.009415714	1	down
ENSG00000142627	2882	3284	2480	0.755176614	-0.405114007	0.00332991	1	down
ENSG00000174996	1043.5	1187	900	0.758213985	-0.399323028	0.008426285	1	down
ENSG00000177728	1053	1195	911	0.762343096	-0.391487659	0.009701995	1	down
ENSG00000125755	1391	1578	1204	0.762991128	-0.390261813	0.007507033	1	down
ENSG00000106397	1796	2036	1556	0.764243615	-0.387895501	0.00638048	1	down
ENSG00000130402	14006	15875	12137	0.764535433	-0.387344729	0.008850389	1	down
ENSG00000171223	2052	2321	1783	0.768203361	-0.38043982	0.006840741	1	down
ENSG00000024422	1479.5	1673	1286	0.76867902	-0.379546803	0.00883769	1	down
ENSG00000027847	404.5	471	338	0.717622081	-0.379546803	0.008826821	1	down
ENSG00000051128	347	423	271	0.640661939	-0.379546803	0.00075858	0.522703859	down
ENSG00000053747	1806	2090	1522	0.728229665	-0.379546803	0.001294038	0.668747835	down
ENSG00000065717	35	51	19	0.37254902	-0.379546803	0.003060692	1	down
ENSG00000070404	3238	3672	2804	0.763616558	-0.379546803	0.004648792	1	down
ENSG00000076984	857.5	981	734	0.748216106	-0.379546803	0.007424985	1	down
ENSG00000089639	316	381	251	0.658792651	-0.379546803	0.002108211	0.817641885	down
ENSG00000092068	258.5	311	206	0.662379421	-0.379546803	0.004322668	1	down
ENSG00000095752	455.5	557	354	0.635547576	-0.379546803	0.000235766	0.307810837	down
ENSG00000103254	463	550	376	0.683636364	-0.379546803	0.001924696	0.795733508	down
ENSG00000196235	2403	2713	2093	0.771470697	-0.374316736	0.007165008	1	down
ENSG00000132507	9418	10631	8205	0.771799454	-0.373702071	0.008418801	1	down
ENSG00000164687	1594.5	1799	1390	0.772651473	-0.372110304	0.009672046	1	down
ENSG00000270647	6350.5	7151	5550	0.776115229	-0.365657232	0.008171829	1	down
ENSG00000189143	2337	2630	2044	0.777186312	-0.363667603	0.009097141	1	down
ENSG00000180921	4399.5	4935	3864	0.782978723	-0.352954991	0.00998	1	down
